# Supplementary material for: Poly[[aqua­(μ2-oxalato)(μ2-2-oxido­pyridinium-3-carboxylato)holmium(III)] monohydrate]
Source: Acta Crystallogr Sect E Struct Rep Online. 2009 Sep 16;65(Pt 10):m1217–8. doi: 10.1107/S1600536809036344 (PMC2970271; doi:10.1107/S1600536809036344)
Supplement: Supplementary file 1 [file e-65-m1217-sup1.cif]

##############################################################################
###                                                                        ###
###        Electronic paper (Acta Crystallographica Section E)             ###
###                                                                        ###
##############################################################################
#                                                                            #
# This CIF contains the data in a paper accepted for publication in Acta     #
# Crystallographica Section E. It conforms to the requirements of Notes      #
# for Authors for Section E, and has been peer reviewed under the auspices   #
# of the IUCr Commission on Journals.                                        #
#                                                                            #
# Full details of the Crystallographic Information File format               #
# are given in the paper "The Crystallographic Information File (CIF):       #
# a New Standard Archive File for Crystallography" by S. R. Hall, F. H.      #
# Allen and I. D. Brown [Acta Cryst. (1991), A47, 655-685].                  #
#                                                                            #
# The current version of the core CIF dictionary is obtainable from          #
# ftp://ftp.iucr.org/pub/cif_core.dic. The current version number is 2.4.    #
#                                                                            #
# Software is freely available for graphical display of the structure(s) in  #
# this CIF.  For information consult the CIF home page http://www.iucr.org/  #
# cif/home.html                                                              #
#                                                                            #
# This file may be used for bona fide research purposes within the           #
# scientific community so long as proper attribution is given to the journal # 
# article from which it was obtained.                                        #
#                                                                            #
##############################################################################
                                             
data_I
_audit_creation_method     SHELXL97
_chemical_name_systematic
;
Poly[[aqua(\m~2~-oxalato)(\m~2~-2-oxidopyridinium-3-carboxylato)holmium(III)]
monohydrate]
;
_chemical_name_common     ?
_chemical_formula_moiety     'C8 H6 Ho N O8 , H2 O'
_chemical_formula_sum     'C8 H8 Ho N O9'
_chemical_formula_iupac     '[Ho (C2 O4) (C6 H4 N O3) (H2 O)] , H2 O'
_chemical_formula_weight     427.08
_chemical_melting_point     ?
_symmetry_cell_setting     triclinic
_symmetry_space_group_name_H-M     'P -1'
_symmetry_space_group_name_Hall     '-P 1'
loop_
    _symmetry_equiv_pos_as_xyz
    'x, y, z'
    '-x, -y, -z'
_cell_length_a     6.5391(11)
_cell_length_b     9.5305(16)
_cell_length_c     9.7391(16)
_cell_angle_alpha     71.810(2)
_cell_angle_beta     78.862(2)
_cell_angle_gamma     80.359(2)
_cell_volume     562.01(16)
_cell_formula_units_Z     2
_cell_measurement_reflns_used     2285
_cell_measurement_theta_min     2.23
_cell_measurement_theta_max     28.07
_cell_measurement_temperature     296(2)
_exptl_crystal_description     block
_exptl_crystal_colour     colourless
_exptl_crystal_size_max     0.20
_exptl_crystal_size_mid     0.18
_exptl_crystal_size_min     0.17
_exptl_crystal_density_diffrn     2.524
_exptl_crystal_density_meas     ?
_exptl_crystal_density_method     'not measured'
_exptl_crystal_F_000     404
_exptl_absorpt_coefficient_mu     7.085
_exptl_absorpt_correction_type     multi-scan
_exptl_absorpt_process_details     '(SADABS; Sheldrick, 1996)'
_exptl_absorpt_correction_T_min     0.3315
_exptl_absorpt_correction_T_max     0.3788
_diffrn_ambient_temperature     296(2)
_diffrn_radiation_type     MoK\a
_diffrn_radiation_wavelength     0.71073
_diffrn_radiation_source     'fine-focus sealed tube'
_diffrn_radiation_monochromator     graphite
_diffrn_measurement_device_type     'Bruker APEXII CCD'
_diffrn_measurement_method     '\f and \w scans'
_diffrn_detector_area_resol_mean     ?
_diffrn_reflns_number     2884
_diffrn_reflns_av_R_equivalents     0.0175
_diffrn_reflns_av_sigmaI/netI     0.0314
_diffrn_reflns_theta_min     2.23
_diffrn_reflns_theta_max     25.20
_diffrn_reflns_theta_full     25.20
_diffrn_measured_fraction_theta_max     0.987
_diffrn_measured_fraction_theta_full     0.987
_diffrn_reflns_limit_h_min     -7
_diffrn_reflns_limit_h_max     6
_diffrn_reflns_limit_k_min     -11
_diffrn_reflns_limit_k_max     11
_diffrn_reflns_limit_l_min     -11
_diffrn_reflns_limit_l_max     10
_diffrn_standards_number     0
_diffrn_standards_interval_count     ?
_diffrn_standards_interval_time     ?
_diffrn_standards_decay_%     ?
_reflns_number_total     1983
_reflns_number_gt     1862
_reflns_threshold_expression     I>2\s(I)
_refine_ls_structure_factor_coef     Fsqd
_refine_ls_matrix_type     full
_refine_ls_R_factor_all     0.0368
_refine_ls_R_factor_gt     0.0342
_refine_ls_wR_factor_gt     0.0875
_refine_ls_wR_factor_ref     0.0898
_refine_ls_goodness_of_fit_ref     1.064
_refine_ls_restrained_S_all     1.063
_refine_ls_number_reflns     1983
_refine_ls_number_parameters     184
_refine_ls_number_restraints     6
_refine_ls_hydrogen_treatment     mixed
_refine_ls_weighting_scheme     calc
_refine_ls_weighting_details
               'calc w = 1/[\s^2^(Fo^2^)+(0.0695P)^2^] where P=(Fo^2^+2Fc^2^)/3'
_atom_sites_solution_hydrogens     geom
_atom_sites_solution_primary     direct
_atom_sites_solution_secondary     difmap
_refine_ls_shift/su_max     0.000
_refine_ls_shift/su_mean     0.000
_refine_diff_density_max     2.745
_refine_diff_density_min     -2.187
_refine_ls_extinction_method     none
_refine_ls_extinction_coef     ?
loop_
    _atom_type_symbol
    _atom_type_description
    _atom_type_scat_dispersion_real
    _atom_type_scat_dispersion_imag
    _atom_type_scat_source
    'C' 'C' 0.0033 0.0016
                         'International Tables Vol C Tables 4.2.6.8 and 6.1.1.4'
    'H' 'H' 0.0000 0.0000
                         'International Tables Vol C Tables 4.2.6.8 and 6.1.1.4'
    'Ho' 'Ho' -0.2175 4.6783
                         'International Tables Vol C Tables 4.2.6.8 and 6.1.1.4'
    'N' 'N' 0.0061 0.0033
                         'International Tables Vol C Tables 4.2.6.8 and 6.1.1.4'
    'O' 'O' 0.0106 0.0060
                         'International Tables Vol C Tables 4.2.6.8 and 6.1.1.4'
_computing_data_collection     'APEX2 (Bruker, 2007)'
_computing_cell_refinement     'SAINT (Bruker, 2007)'
_computing_data_reduction     'SAINT (Bruker, 2007)'
_computing_structure_solution     'SHELXS97 (Sheldrick, 2008)'
_computing_structure_refinement     'SHELXL97 (Sheldrick, 2008)'
_computing_molecular_graphics     'DIAMOND (Brandenburg, 1999)'
_computing_publication_material     'SHELXL97 (Sheldrick, 2008)'
loop_
    _atom_site_type_symbol
    _atom_site_label
    _atom_site_fract_x
    _atom_site_fract_y
    _atom_site_fract_z
    _atom_site_U_iso_or_equiv
    _atom_site_adp_type
    _atom_site_calc_flag
    _atom_site_refinement_flags
    _atom_site_occupancy
    _atom_site_disorder_assembly
    _atom_site_disorder_group
    Ho Ho1 0.09083(4) 0.29059(3) 0.30045(3) 0.01784(15) Uani d . 1 . .
    O O4 -0.1655(7) 0.3863(5) 0.1370(5) 0.0219(10) Uani d . 1 . .
    O O3 0.1549(8) 0.1295(6) 0.1626(5) 0.0311(11) Uani d . 1 . .
    O O6 0.1351(9) 0.3228(5) 0.5267(6) 0.0338(12) Uani d . 1 . .
    O O1 0.2127(8) 0.0581(5) 0.4520(5) 0.0251(10) Uani d . 1 . .
    O O5 -0.2292(7) 0.5458(5) -0.0767(5) 0.0258(10) Uani d . 1 . .
    N N1 0.2729(11) -0.0557(8) 0.0581(7) 0.0366(15) Uani d . 1 . .
    H H1 0.2407 0.0054 -0.0227 0.044 Uiso calc R 1 . .
    C C6 0.2307(12) -0.0067(8) 0.1802(8) 0.0266(15) Uani d . 1 . .
    C C8 0.0606(11) 0.4422(8) 0.5578(8) 0.0261(15) Uani d . 1 . .
    C C5 0.3624(14) -0.1948(10) 0.0574(10) 0.044(2) Uani d . 1 . .
    H H5 0.3862 -0.2213 -0.0290 0.052 Uiso calc R 1 . .
    C C4 0.4170(14) -0.2947(9) 0.1807(10) 0.048(3) Uani d . 1 . .
    H H4 0.4851 -0.3882 0.1795 0.057 Uiso calc R 1 . .
    C C3 0.3695(13) -0.2550(9) 0.3094(10) 0.0396(19) Uani d . 1 . .
    H H3 0.3999 -0.3250 0.3960 0.048 Uiso calc R 1 . .
    C C2 0.2776(10) -0.1133(7) 0.3126(7) 0.0251(15) Uani d . 1 . .
    C C1 0.2306(10) -0.0747(7) 0.4529(7) 0.0236(14) Uani d . 1 . .
    C C7 -0.1147(10) 0.4807(7) 0.0161(7) 0.0190(13) Uani d . 1 . .
    O O2W 0.2278(13) 0.0635(9) 0.7646(8) 0.0621(19) Uani d D 1 . .
    O O2 0.2125(7) -0.1813(5) 0.5703(5) 0.0262(10) Uani d . 1 . .
    O O7 0.0730(9) 0.4748(6) 0.6691(5) 0.0358(13) Uani d . 1 . .
    O O1W 0.4526(8) 0.2970(7) 0.2822(6) 0.0427(15) Uani d D 1 . .
    H H3W 0.164(16) 0.149(7) 0.758(10) 0.064 Uiso d D 1 . .
    H H4W 0.203(16) 0.041(10) 0.691(6) 0.064 Uiso d D 1 . .
    H H1W 0.508(12) 0.263(11) 0.359(5) 0.064 Uiso d D 1 . .
    H H2W 0.549(10) 0.332(11) 0.215(6) 0.064 Uiso d D 1 . .
loop_
    _atom_site_aniso_label
    _atom_site_aniso_U_11
    _atom_site_aniso_U_22
    _atom_site_aniso_U_33
    _atom_site_aniso_U_12
    _atom_site_aniso_U_13
    _atom_site_aniso_U_23
    Ho1 0.0166(2) 0.0197(2) 0.0158(2) -0.00221(12) -0.00168(12) -0.00363(13)
    O4 0.018(2) 0.027(2) 0.017(2) -0.0088(18) -0.0019(18) 0.0028(19)
    O3 0.039(3) 0.031(3) 0.020(2) 0.002(2) -0.005(2) -0.007(2)
    O6 0.046(3) 0.023(3) 0.034(3) 0.010(2) -0.013(2) -0.013(2)
    O1 0.027(3) 0.024(2) 0.022(2) -0.0029(19) -0.0024(19) -0.0050(19)
    O5 0.016(2) 0.035(3) 0.023(2) -0.0035(19) -0.0071(19) -0.001(2)
    N1 0.040(4) 0.043(4) 0.028(3) -0.009(3) 0.003(3) -0.016(3)
    C6 0.025(4) 0.027(4) 0.029(4) -0.007(3) -0.001(3) -0.010(3)
    C8 0.024(4) 0.026(4) 0.028(4) -0.005(3) -0.003(3) -0.007(3)
    C5 0.048(5) 0.046(5) 0.042(5) -0.011(4) 0.014(4) -0.028(4)
    C4 0.055(6) 0.036(5) 0.050(6) -0.008(4) 0.013(5) -0.021(5)
    C3 0.038(5) 0.032(4) 0.047(5) 0.000(3) 0.001(4) -0.015(4)
    C2 0.018(3) 0.025(3) 0.029(4) -0.008(3) 0.007(3) -0.006(3)
    C1 0.012(3) 0.026(3) 0.028(4) 0.000(3) -0.003(3) -0.003(3)
    C7 0.018(3) 0.020(3) 0.020(3) -0.006(2) 0.001(3) -0.007(3)
    O2W 0.069(5) 0.078(5) 0.041(4) -0.022(4) -0.020(4) -0.005(4)
    O2 0.019(2) 0.027(3) 0.027(3) -0.0043(19) -0.0037(19) 0.002(2)
    O7 0.056(4) 0.031(3) 0.024(3) 0.008(2) -0.018(2) -0.013(2)
    O1W 0.021(3) 0.062(4) 0.029(3) -0.012(3) -0.008(2) 0.015(3)
loop_
    _geom_bond_atom_site_label_1
    _geom_bond_atom_site_label_2
    _geom_bond_site_symmetry_2
    _geom_bond_distance
    _geom_bond_publ_flag
    Ho1 O1 . 2.354(5) y
    Ho1 O2 2_556 2.348(5) y
    Ho1 O3 . 2.279(5) y
    Ho1 O4 . 2.406(4) y
    Ho1 O5 2_565 2.364(5) y
    Ho1 O6 . 2.394(5) y
    Ho1 O7 2_566 2.392(5) y
    Ho1 O1W . 2.348(5) y
    O4 C7 . 1.262(8) ?
    O3 C6 . 1.279(9) ?
    O6 C8 . 1.263(9) ?
    O1 C1 . 1.249(8) ?
    O5 C7 . 1.232(8) ?
    O5 Ho1 2_565 2.364(4) ?
    N1 C5 . 1.358(11) ?
    N1 C6 . 1.373(10) ?
    N1 H1 . 0.8600 ?
    C6 C2 . 1.421(10) ?
    C8 O7 . 1.237(9) ?
    C8 C8 2_566 1.546(15) ?
    C5 C4 . 1.347(13) ?
    C5 H5 . 0.9300 ?
    C4 C3 . 1.384(11) ?
    C4 H4 . 0.9300 ?
    C3 C2 . 1.390(10) ?
    C3 H3 . 0.9300 ?
    C2 C1 . 1.487(10) ?
    C1 O2 . 1.271(8) ?
    C7 C7 2_565 1.554(12) ?
    O2W H3W . 0.84(7) ?
    O2W H4W . 0.86(7) ?
    O1W H1W . 0.84(6) ?
    O1W H2W . 0.85(7) ?
loop_
    _geom_angle_atom_site_label_1
    _geom_angle_atom_site_label_2
    _geom_angle_atom_site_label_3
    _geom_angle_site_symmetry_1
    _geom_angle_site_symmetry_3
    _geom_angle
    _geom_angle_publ_flag
    O3 Ho1 O1W . . 90.4(2) ?
    O3 Ho1 O2 . 2_556 90.37(18) ?
    O1W Ho1 O2 . 2_556 148.26(17) ?
    O3 Ho1 O1 . . 73.45(17) ?
    O1W Ho1 O1 . . 75.15(18) ?
    O2 Ho1 O1 2_556 . 74.69(16) ?
    O3 Ho1 O5 . 2_565 81.80(17) ?
    O1W Ho1 O5 . 2_565 67.83(16) ?
    O2 Ho1 O5 2_556 2_565 143.49(16) ?
    O1 Ho1 O5 . 2_565 134.91(16) ?
    O3 Ho1 O7 . 2_566 148.06(18) ?
    O1W Ho1 O7 . 2_566 105.7(2) ?
    O2 Ho1 O7 2_556 2_566 89.77(18) ?
    O1 Ho1 O7 . 2_566 136.83(16) ?
    O5 Ho1 O7 2_565 2_566 79.25(18) ?
    O3 Ho1 O6 . . 144.55(17) ?
    O1W Ho1 O6 . . 75.0(2) ?
    O2 Ho1 O6 2_556 . 86.35(18) ?
    O1 Ho1 O6 . . 71.64(16) ?
    O5 Ho1 O6 2_565 . 119.81(18) ?
    O7 Ho1 O6 2_566 . 67.30(17) ?
    O3 Ho1 O4 . . 77.17(17) ?
    O1W Ho1 O4 . . 135.57(16) ?
    O2 Ho1 O4 2_556 . 75.25(15) ?
    O1 Ho1 O4 . . 137.32(16) ?
    O5 Ho1 O4 2_565 . 68.24(14) ?
    O7 Ho1 O4 2_566 . 72.00(17) ?
    O6 Ho1 O4 . . 135.14(16) ?
    C7 O4 Ho1 . . 118.2(4) ?
    C6 O3 Ho1 . . 136.0(5) ?
    C8 O6 Ho1 . . 120.3(5) ?
    C1 O1 Ho1 . . 136.8(4) ?
    C7 O5 Ho1 . 2_565 119.9(4) ?
    C5 N1 C6 . . 123.9(7) ?
    C5 N1 H1 . . 118.0 ?
    C6 N1 H1 . . 118.0 ?
    O3 C6 N1 . . 116.8(7) ?
    O3 C6 C2 . . 127.2(7) ?
    N1 C6 C2 . . 116.1(7) ?
    O7 C8 O6 . . 127.4(7) ?
    O7 C8 C8 . 2_566 117.7(8) ?
    O6 C8 C8 . 2_566 114.9(8) ?
    C4 C5 N1 . . 120.6(8) ?
    C4 C5 H5 . . 119.7 ?
    N1 C5 H5 . . 119.7 ?
    C5 C4 C3 . . 118.5(8) ?
    C5 C4 H4 . . 120.7 ?
    C3 C4 H4 . . 120.7 ?
    C4 C3 C2 . . 121.7(8) ?
    C4 C3 H3 . . 119.1 ?
    C2 C3 H3 . . 119.1 ?
    C3 C2 C6 . . 119.1(7) ?
    C3 C2 C1 . . 120.1(7) ?
    C6 C2 C1 . . 120.8(6) ?
    O1 C1 O2 . . 122.8(6) ?
    O1 C1 C2 . . 119.9(6) ?
    O2 C1 C2 . . 117.3(6) ?
    O5 C7 O4 . . 126.5(6) ?
    O5 C7 C7 . 2_565 117.4(7) ?
    O4 C7 C7 . 2_565 116.0(7) ?
    H3W O2W H4W . . 105(9) ?
    C1 O2 Ho1 . 2_556 128.4(4) ?
    C8 O7 Ho1 . 2_566 119.8(5) ?
    Ho1 O1W H1W . . 119(6) ?
    Ho1 O1W H2W . . 136(6) ?
    H1W O1W H2W . . 106(3) ?
loop_
    _geom_hbond_atom_site_label_D
    _geom_hbond_atom_site_label_H
    _geom_hbond_atom_site_label_A
    _geom_hbond_site_symmetry_A
    _geom_hbond_distance_DH
    _geom_hbond_distance_HA
    _geom_hbond_distance_DA
    _geom_hbond_angle_DHA
    _geom_hbond_publ_flag
    O1W H1W O2 2_656 0.84(6) 2.02(6) 2.737(7) 142(8) y
    O1W H2W O4 1_655 0.85(7) 1.96(4) 2.749(7) 154(8) y
    O2W H3W O6 . 0.84(7) 2.36(11) 2.882(10) 121(8) y
    O2W H4W O1 . 0.86(7) 2.27(3) 3.082(8) 157(9) y
    N1 H1 O2W 1_554 0.86 1.99 2.781(10) 153.5 y
data_global
_journal_date_recd_electronic     2009-08-25
_journal_date_accepted     2009-09-08
_journal_name_full     'Acta Crystallographica, Section E'
_journal_year     2009
_journal_volume     65
_journal_issue     10
_journal_page_first     m1217
_journal_page_last     m1218
_journal_paper_category     QM
_journal_coeditor_code     HY2226
_publ_contact_author_name     'Yi-Fan Luo'
_publ_contact_author_address
;
School of Chemistry and Environment
South China Normal University
Guangzhou 510006
People's Republic of China
;
_publ_contact_author_email     luoyf2004@yahoo.com.cn
_publ_contact_author_fax     '86 20 39310187'
_publ_contact_author_phone     '86 20 39310187'
_publ_section_title
;
Poly[[aqua(\m~2~-oxalato)(\m~2~-2-oxidopyridinium-3-carboxylato)holmium(III)]
monohydrate]
;
loop_
    _publ_author_name
    _publ_author_address
    'Hui-Lan Zhu'
;
School of Chemistry and Environment
South China Normal University
Guangzhou 510006
People's Republic of China
;
    'Hui-Ling Lai'
;
School of Chemistry and Environment
South China Normal University
Guangzhou 510006
People's Republic of China
;
    'Lu Han'
;
School of Chemistry and Environment
South China Normal University
Guangzhou 510006
People's Republic of China
;
    'Yi-Fan Luo'
;
School of Chemistry and Environment
South China Normal University
Guangzhou 510006
People's Republic of China
;
    'Rong-Hua Zeng'
;
School of Chemistry and Environment
South China Normal University
Guangzhou 510006
People's Republic of China
and Key Laboratory of Technology on Electrochemical Energy Storage and Power
Generation in Guangdong Universities
South China Normal University
Guangzhou 510006
People's Republic of China
;
