# Supplementary material for: Poly[[aqua­(μ2-oxalato)(μ2-2-oxido­pyridinium-3-carboxylato)holmium(III)] monohydrate]
Source: Acta Crystallogr Sect E Struct Rep Online. 2009 Sep 16;65(Pt 10):m1217–8. doi: 10.1107/S1600536809036344 (PMC2970271; doi:10.1107/S1600536809036344)
Supplement: Supplementary file 2 [file e-65-m1217-Isup2.hkl]

# 
# h,k,l, Fc-squared, Fo-squared, sigma(Fo-squared) and status flag 
# 
data_I
_shelx_title ' 1                        P-1' 
_shelx_refln_list_code          4 
_shelx_F_calc_maximum      205.25 
_exptl_crystal_F_000       404.00 
_reflns_d_resolution_high  0.8347 
 
loop_ 
 _symmetry_equiv_pos_as_xyz 
 'x, y, z' 
 '-x, -y, -z' 
 
_cell_length_a     6.5391 
_cell_length_b     9.5305 
_cell_length_c     9.7391 
_cell_angle_alpha  71.810 
_cell_angle_beta   78.862 
_cell_angle_gamma  80.359 
 
_shelx_F_squared_multiplier     1.000 
 
loop_ 
 _refln_index_h 
 _refln_index_k 
 _refln_index_l 
 _refln_F_squared_calc 
 _refln_F_squared_meas 
 _refln_F_squared_sigma 
 _refln_observed_status 
   1   0   0    16751.69    22781.68    467.66 o 
   2   0   0      226.66      284.61     17.01 o 
   3   0   0     2987.18     3666.60     88.62 o 
   4   0   0     2211.28     2832.53     76.58 o 
   5   0   0     3147.47     3344.60     88.36 o 
   6   0   0     4359.58     4031.12    104.25 o 
   7   0   0     1404.02     1227.43     58.99 o 
  -7   1   0      615.44      670.20     44.89 o 
  -6   1   0      105.38      129.34     23.98 o 
  -5   1   0     2270.86     2581.50     76.05 o 
  -4   1   0     8486.86     9961.08    220.55 o 
  -3   1   0    11028.58    13097.28    277.69 o 
  -2   1   0     3522.50     4320.75     98.07 o 
  -1   1   0        8.93       10.03      5.65 o 
   0   1   0      308.29      369.90      8.82 o 
   1   1   0     8866.20    11093.61    228.21 o 
   2   1   0    42129.46    52789.93   1063.81 o 
   3   1   0     9990.44    12688.08    269.08 o 
   4   1   0      532.36      638.88     28.99 o 
   5   1   0       10.75       16.79     10.83 o 
   6   1   0     1312.08     1415.92     51.92 o 
  -5   2   0      872.79      961.83     32.44 o 
  -4   2   0      483.00      531.23     22.17 o 
  -3   2   0     1037.49     1136.02     28.64 o 
  -2   2   0    10988.96    11014.73    140.68 o 
  -1   2   0     5914.43     5685.13    160.51 o 
   0   2   0     5503.75     5565.49     72.03 o 
   1   2   0      111.90      111.33     10.03 o 
   2   2   0     1819.98     1798.71     49.43 o 
   3   2   0     2250.56     3076.68     79.17 o 
   4   2   0    12575.26    15438.38    331.56 o 
   5   2   0     6778.46     7958.14    186.80 o 
   6   2   0      986.91     1068.83     46.79 o 
  -7   3   0       59.87       77.42     24.98 o 
  -6   3   0      116.57       96.65     22.97 o 
  -5   3   0     2629.23     2518.55     86.82 o 
  -4   3   0     5265.39     5526.68     81.84 o 
  -3   3   0     5356.24     5511.56     79.91 o 
  -2   3   0      983.37      977.42     20.54 o 
  -1   3   0      231.89      199.18      8.45 o 
   0   3   0     5800.09     5306.58    165.86 o 
   1   3   0     4188.56     4118.13     72.34 o 
   2   3   0     8903.22    11040.47    237.39 o 
   3   3   0     1917.48     2197.71     64.27 o 
   4   3   0      205.61      223.56     22.02 o 
   5   3   0      835.23     1111.45     48.90 o 
   6   3   0     3981.60     4616.92    127.65 o 
   7   3   0     1696.71     1966.87     73.52 o 
  -6   4   0     2015.90     1952.66     81.65 o 
  -5   4   0      609.22      672.84     43.68 o 
  -4   4   0       78.27       84.02     13.37 o 
  -3   4   0     5165.12     5073.08     93.32 o 
  -2   4   0    11287.82     9984.86    142.31 o 
  -1   4   0     8063.63     7414.12     97.86 o 
   0   4   0     3636.32     3482.32     65.03 o 
   1   4   0      481.56      469.56     20.45 o 
   2   4   0     2462.24     2440.34     69.40 o 
   3   4   0     4535.45     4834.35    121.36 o 
   4   4   0     3078.28     3383.89     96.65 o 
   5   4   0     1536.38     1683.10     65.44 o 
   6   4   0      506.43      582.11     40.93 o 
   7   4   0        7.71      -16.53     17.06 o 
  -6   5   0     2324.09     2448.84     97.70 o 
  -5   5   0     4709.80     4756.45    144.92 o 
  -4   5   0     2847.45     2830.89     95.70 o 
  -3   5   0      689.92      632.49     27.46 o 
  -2   5   0      120.42      128.93     13.30 o 
  -1   5   0     2374.74     2324.24     50.36 o 
   0   5   0    11332.76     9978.93    370.62 o 
   1   5   0     9136.58     8847.15    221.02 o 
   2   5   0     5281.83     5071.27    126.80 o 
   3   5   0        3.47       19.38     14.79 o 
   4   5   0     1086.24     1186.02     53.18 o 
   5   5   0     2279.69     2552.51     87.83 o 
   6   5   0     2383.07     2721.46     96.17 o 
  -5   6   0      229.98      183.10     31.58 o 
  -4   6   0     1877.30     1909.09     78.48 o 
  -3   6   0     5006.70     4745.40     93.89 o 
  -2   6   0     5107.34     4642.25     89.53 o 
  -1   6   0     2763.66     2516.92     56.23 o 
   0   6   0        0.98        2.80     10.63 o 
   1   6   0     3930.04     3779.78     78.15 o 
   2   6   0     7423.57     7211.52    176.03 o 
   3   6   0     4660.85     4422.89    121.73 o 
   5   6   0      267.57      265.70     34.65 o 
   6   6   0       74.40       87.56     28.36 o 
  -5   7   0     1266.01     1285.42     70.72 o 
  -4   7   0      540.29      516.46     43.73 o 
  -3   7   0       42.44       54.77     13.94 o 
  -2   7   0     2439.30     2287.60     56.58 o 
  -1   7   0     4500.64     4136.02    101.40 o 
   0   7   0     4260.07     4006.19     83.44 o 
   1   7   0     1214.49     1240.63     63.56 o 
   2   7   0      301.68      266.13     30.31 o 
   3   7   0      507.61      547.72     41.04 o 
   4   7   0     2125.81     2202.57     83.23 o 
   5   7   0     2812.82     2706.72     99.50 o 
   6   7   0     1558.32     1575.10     78.59 o 
  -4   8   0     1296.13     1234.30     69.71 o 
  -3   8   0     2132.60     2162.06     90.79 o 
  -2   8   0     1132.97     1113.12     52.42 o 
  -1   8   0        7.02        2.66     11.60 o 
   0   8   0     1324.57     1237.34     81.02 o 
   1   8   0     2185.49     2085.11     71.64 o 
   2   8   0     2582.96     2460.88     87.46 o 
   3   8   0     1938.26     1850.41     76.90 o 
   4   8   0      819.45      802.39     53.76 o 
   5   8   0       11.70      -24.66     21.92 o 
  -3   9   0      549.58      566.26     51.39 o 
  -2   9   0     1539.28     1520.41     70.51 o 
  -1   9   0     1890.14     1908.30     83.79 o 
   0   9   0     1700.84     1720.94    131.95 o 
   1   9   0      224.59      233.83     48.19 o 
   2   9   0      287.08      320.79     36.92 o 
   3   9   0     1965.49     1931.90     82.02 o 
   4   9   0     2155.36     2268.85     93.80 o 
  -2  10   0        0.81       20.70     25.24 o 
  -1  10   0      430.33      365.86     44.79 o 
   0  10   0     1352.90     1395.90     95.27 o 
   1  10   0     1294.09     1374.03     52.04 o 
   2  10   0     1071.90     1135.22     63.22 o 
   3  10   0      177.77      162.61     33.85 o 
  -3 -10   1      744.79      676.54     54.45 o 
  -2 -10   1      129.92      113.18     30.47 o 
  -1 -10   1      155.80      130.33     23.05 o 
   0 -10   1      951.56      980.68     43.62 o 
   1 -10   1     1531.49     1544.20     85.77 o 
  -4  -9   1      264.08      226.94     37.87 o 
  -3  -9   1     2540.10     2696.64    100.61 o 
  -2  -9   1     2273.89     2058.44     83.18 o 
  -1  -9   1     1337.93     1262.72     48.47 o 
   0  -9   1      442.06      501.04     30.84 o 
   1  -9   1        0.99       -3.71     18.72 o 
   2  -9   1      304.39      323.43     41.25 o 
   3  -9   1     1693.42     1665.36     85.29 o 
  -5  -8   1     1372.15     1396.43     73.04 o 
  -4  -8   1     1440.60     1359.57     67.86 o 
  -3  -8   1     1490.15     1387.35     66.91 o 
  -2  -8   1      103.00       98.76     25.61 o 
  -1  -8   1     3747.05     3918.89    118.14 o 
   0  -8   1     5350.33     5114.17    104.45 o 
   1  -8   1     3370.78     3177.52     73.46 o 
   2  -8   1      790.37      724.60     51.33 o 
   3  -8   1        3.74        2.96     19.38 o 
   4  -8   1      470.51      394.57     42.99 o 
  -6  -7   1      284.13      199.26     38.50 o 
  -5  -7   1      697.69      751.32     54.19 o 
  -4  -7   1     3066.97     3149.77    105.68 o 
  -3  -7   1     4466.46     4264.08    124.37 o 
  -2  -7   1     2267.29     2237.64     79.85 o 
  -1  -7   1     1341.31     1258.83     43.78 o 
   0  -7   1       27.39       27.86     13.29 o 
   1  -7   1     3521.57     3293.94     71.91 o 
   2  -7   1     5047.89     4617.45     92.08 o 
   3  -7   1     4067.84     3698.55    122.84 o 
   4  -7   1      659.48      706.43     50.96 o 
   5  -7   1        1.20        4.33     19.70 o 
  -6  -6   1     1976.53     2569.89     99.34 o 
  -5  -6   1     1643.32     1739.24     74.68 o 
  -4  -6   1      110.85      128.07     25.24 o 
  -3  -6   1      431.26      383.32     33.17 o 
  -2  -6   1     2599.22     2524.15     80.38 o 
  -1  -6   1     3814.47     3822.06     80.06 o 
   0  -6   1     4815.80     4526.00    156.06 o 
   1  -6   1     2390.35     2172.67     51.28 o 
   2  -6   1        4.22       12.69      9.67 o 
   3  -6   1     2326.70     2124.67     81.02 o 
   4  -6   1     2993.67     2978.03    106.00 o 
   5  -6   1     2293.29     2370.62     95.80 o 
  -5  -5   1     1908.01     2105.08     79.38 o 
  -4  -5   1     2619.54     2762.76     89.36 o 
  -3  -5   1     4355.96     4343.14    117.25 o 
  -2  -5   1     1127.11     1239.47     49.70 o 
  -1  -5   1       38.47       66.78     24.53 o 
   0  -5   1     1802.44     1814.97     33.94 o 
   1  -5   1     5467.14     5090.62     72.76 o 
   2  -5   1     4569.48     4031.85    118.25 o 
   3  -5   1     2503.39     2470.82    105.31 o 
   4  -5   1       48.74       49.43     19.17 o 
   5  -5   1      417.58      414.74     38.66 o 
   6  -5   1     1367.62     1402.77     72.20 o 
  -7  -4   1     1920.31     2035.58     80.80 o 
  -6  -4   1     1830.95     2008.38     77.95 o 
  -5  -4   1      844.39      954.60     48.59 o 
  -4  -4   1      123.74      161.13     22.08 o 
  -3  -4   1     1856.78     1885.80     62.43 o 
  -2  -4   1    10427.72    10759.56    237.61 o 
  -1  -4   1    12396.02    11866.99    189.40 o 
   0  -4   1     2924.32     2785.81     43.86 o 
   1  -4   1      278.95      271.67     11.35 o 
   2  -4   1      493.87      451.51     20.26 o 
   3  -4   1     1966.04     1913.13     45.90 o 
   4  -4   1     2159.89     1978.17     74.20 o 
   5  -4   1     2922.49     2799.78     97.28 o 
   6  -4   1      727.52      638.35     46.32 o 
  -7  -3   1      180.22      212.41     27.36 o 
  -6  -3   1     2346.46     2614.72     87.09 o 
  -5  -3   1     6896.50     7635.51    186.75 o 
  -4  -3   1     4662.08     5544.58    139.37 o 
  -3  -3   1     3953.35     4597.96    115.45 o 
  -2  -3   1       16.57       15.74      9.24 o 
  -1  -3   1     2405.14     2262.77     47.50 o 
   0  -3   1    12252.99    11125.20    254.26 o 
   1  -3   1    11952.89    11362.07    173.44 o 
   2  -3   1     6134.49     5948.25    140.09 o 
   3  -3   1     1101.86     1148.12     25.29 o 
   4  -3   1      182.58      182.70     19.28 o 
   5  -3   1     2054.82     2055.70     77.58 o 
   6  -3   1     2657.71     2839.39    101.03 o 
   7  -3   1     1185.90     1212.06     65.44 o 
  -7  -2   1     1288.18     1168.23     52.65 o 
  -6  -2   1      943.29      938.81     45.05 o 
  -5  -2   1       20.28       35.02     13.57 o 
  -4  -2   1     2704.88     3351.20     92.00 o 
  -3  -2   1    18036.79    21254.69    445.27 o 
  -2  -2   1    14557.39    16418.80    343.44 o 
  -1  -2   1     7878.65     7925.64    124.19 o 
   0  -2   1      458.49      428.75     13.55 o 
   1  -2   1     5936.95     5602.50    212.43 o 
   2  -2   1     9901.13     9506.65    140.37 o 
   3  -2   1    13273.45    14500.28    376.21 o 
   4  -2   1     3272.87     3514.67     66.34 o 
   5  -2   1      671.31      738.17     43.73 o 
  -7  -1   1      727.51      657.42     37.02 o 
  -6  -1   1     3100.18     3095.59     90.36 o 
  -5  -1   1     6411.81     6931.25    165.46 o 
  -4  -1   1     2092.53     2426.60     70.61 o 
  -3  -1   1       94.15      110.64     12.83 o 
  -2  -1   1    10403.33    13088.14    275.63 o 
  -1  -1   1    19546.90    21769.53    325.08 o 
   0  -1   1    11976.57    12210.03    151.18 o 
   1  -1   1     6074.29     6841.48    109.85 o 
   2  -1   1     2305.36     2420.30     42.67 o 
   3  -1   1     2217.44     2581.25     48.34 o 
   4  -1   1     5226.68     6114.06    104.41 o 
   5  -1   1     4741.80     5608.44    154.85 o 
   6  -1   1     1834.38     2139.35     83.60 o 
   7  -1   1      646.65      643.37     50.38 o 
  -6   0   1        2.32        8.34     10.03 o 
  -5   0   1     1742.52     2066.10     68.66 o 
  -4   0   1     3736.72     4229.70    108.53 o 
  -3   0   1     9509.28    11099.47    240.83 o 
  -2   0   1     1429.88     1704.97     47.90 o 
  -1   0   1     1293.81     1448.99     65.99 o 
   0   0   1     2111.14     2117.29     86.06 o 
   1   0   1    19305.43    23255.88    507.27 o 
   2   0   1     6690.05     7804.11    121.06 o 
   3   0   1     6874.19     8125.05    129.72 o 
   4   0   1     1723.57     1916.16     41.62 o 
   5   0   1       52.88       41.86      9.65 o 
   6   0   1     1659.56     1852.00     74.94 o 
   7   0   1     2935.64     2804.43    102.51 o 
  -6   1   1     2949.63     3164.40     96.12 o 
  -5   1   1     1327.64     1653.68     59.78 o 
  -4   1   1       17.97       31.37     14.10 o 
  -3   1   1      185.73      227.84     18.64 o 
  -2   1   1     2870.59     3072.14     76.84 o 
  -1   1   1    12557.02    13716.02    205.77 o 
   0   1   1    13057.39    12638.06    156.89 o 
   1   1   1     5691.69     6034.14    226.94 o 
   2   1   1      290.58      368.79     15.90 o 
   3   1   1    14761.25    20192.14    415.80 o 
   4   1   1     4438.49     5683.27    131.40 o 
   5   1   1     2970.14     3600.69     93.43 o 
   6   1   1     1080.83     1187.13     57.78 o 
   7   1   1      116.62      131.98     27.04 o 
  -5   2   1     4103.37     4583.81    123.48 o 
  -4   2   1     5552.60     5986.05    146.82 o 
  -3   2   1     9551.27    10447.28    231.27 o 
  -2   2   1      686.47      592.30     23.82 o 
  -1   2   1     1293.64     1342.01     28.23 o 
   0   2   1    15414.76    14056.09    254.32 o 
   1   2   1     8976.45     8894.20    187.86 o 
   2   2   1      606.91      695.71     25.72 o 
   3   2   1     3616.71     4638.68    108.48 o 
   4   2   1      540.25      654.83     30.79 o 
   5   2   1     1307.20     1654.63     56.35 o 
   6   2   1     3161.44     3664.86    101.88 o 
   7   2   1     1803.02     1662.82     71.51 o 
  -6   3   1     1719.91     1804.57     73.99 o 
  -5   3   1       41.94       48.15     12.15 o 
  -4   3   1     2114.16     2227.27     51.96 o 
  -3   3   1     7087.25     7499.23    126.56 o 
  -2   3   1     6899.94     6698.36    111.80 o 
  -1   3   1     7637.44     7092.23    114.65 o 
   0   3   1     2290.51     1836.86     28.56 o 
   1   3   1       43.42       43.41     11.72 o 
   2   3   1     2074.52     2022.16     56.72 o 
   3   3   1     6980.64     7982.44    178.56 o 
   4   3   1     2166.76     2429.30     71.46 o 
   5   3   1     4329.45     5352.61    135.99 o 
   6   3   1      451.57      513.66     35.75 o 
  -6   4   1     1553.66     1639.27     73.62 o 
  -5   4   1     3274.26     3310.12     74.01 o 
  -4   4   1     4397.73     4551.28     98.92 o 
  -3   4   1     1587.75     1650.03     78.96 o 
  -2   4   1     3853.42     3355.13     71.39 o 
  -1   4   1     7082.55     6949.16    115.30 o 
   0   4   1     6642.69     6601.18    156.67 o 
   1   4   1     6337.01     6111.38    141.43 o 
   2   4   1     5959.30     5404.74    128.18 o 
   3   4   1      726.99      711.92     34.75 o 
   4   4   1     1795.19     2022.11     66.65 o 
   5   4   1     4390.33     5080.52    134.30 o 
   6   4   1     1910.23     2403.68     83.60 o 
  -6   5   1      238.38      232.85     33.22 o 
  -5   5   1      297.35      289.31     32.43 o 
  -4   5   1     2320.10     2239.93     64.30 o 
  -3   5   1     5459.46     5040.81    118.83 o 
  -2   5   1     6129.28     5355.57    178.06 o 
  -1   5   1     3081.31     2914.67     59.21 o 
   0   5   1     1153.42     1077.42     49.88 o 
   1   5   1     5634.45     5473.09     98.58 o 
   2   5   1     5742.66     5786.42    141.70 o 
   3   5   1     6560.76     6566.68    159.02 o 
   4   5   1     1831.03     1907.77     69.19 o 
   5   5   1      584.44      587.49     41.93 o 
   6   5   1      342.64      422.82     39.61 o 
   7   5   1      893.56      994.95     58.46 o 
  -5   6   1     1368.01     1356.87     68.71 o 
  -4   6   1      321.62      344.47     27.41 o 
  -3   6   1      319.33      318.27     21.38 o 
  -2   6   1     2315.70     2170.70     52.62 o 
  -1   6   1     2846.87     2465.46     55.58 o 
   0   6   1     5927.38     5249.29     97.40 o 
   1   6   1     3517.71     3493.86     80.54 o 
   2   6   1       20.71       13.26     16.90 o 
   3   6   1     1713.97     1613.44     62.32 o 
   4   6   1     2615.58     2514.80     84.50 o 
   5   6   1     3546.97     4058.05    122.68 o 
   6   6   1     1867.84     2059.29     84.77 o 
   7   6   1      506.99      519.21     49.75 o 
  -5   7   1     1427.65     1599.39     78.06 o 
  -4   7   1     1647.46     1608.00     74.04 o 
  -3   7   1     1389.01     1371.09     64.64 o 
  -2   7   1      952.83      870.77     35.38 o 
  -1   7   1      205.46      210.46     18.34 o 
   0   7   1      837.49      812.48     38.79 o 
   1   7   1     3366.03     3222.37     72.50 o 
   2   7   1     5373.36     5258.87    140.80 o 
   3   7   1     2834.84     2876.20     94.17 o 
   4   7   1       23.65       24.35     20.97 o 
   5   7   1      256.77      247.85     35.54 o 
   6   7   1      969.79     1078.66     64.43 o 
  -4   8   1        0.26       -8.03     20.65 o 
  -3   8   1     1146.13     1180.93     42.62 o 
  -2   8   1     2558.18     2260.37     59.00 o 
  -1   8   1     2326.20     2189.25     56.85 o 
   0   8   1     1291.47     1249.88     46.00 o 
   1   8   1       76.97       73.84     17.40 o 
   2   8   1      120.14      108.90     25.67 o 
   3   8   1      992.50      916.36     53.18 o 
   4   8   1     2080.00     2047.30     83.76 o 
   5   8   1     2466.49     2510.21     98.44 o 
   6   8   1      363.93      453.24     48.69 o 
  -3   9   1      783.13      807.78     58.25 o 
  -2   9   1       59.43       68.87     39.98 o 
  -1   9   1      654.78      591.95     31.15 o 
   0   9   1     2074.64     1968.38     97.33 o 
   1   9   1     1968.46     1904.74     57.53 o 
   2   9   1     1528.65     1481.72     68.13 o 
   3   9   1      517.88      476.00     43.36 o 
   4   9   1        2.51       -8.61     22.02 o 
   5   9   1      402.90      502.25     49.86 o 
  -2  10   1     1394.03     1503.77     52.13 o 
  -1  10   1      998.53     1035.70     42.41 o 
   0  10   1      237.67      234.19     32.30 o 
   1  10   1      151.02      177.61     29.63 o 
   2  10   1     1102.26     1124.18     62.06 o 
   3  10   1     2281.52     2322.03     94.38 o 
   4  10   1     1596.03     1646.45     81.60 o 
   0  11   1     1463.53     1542.03     55.57 o 
   1  11   1     1097.23     1211.37     65.01 o 
   2  11   1      247.42      258.26     37.02 o 
  -1 -10   2     1481.21     1601.49    145.29 o 
   0 -10   2      267.06      319.36     71.22 o 
  -3  -9   2       32.56       69.77     27.62 o 
  -2  -9   2     1021.47      945.72     57.51 o 
  -1  -9   2     1643.49     1628.76     56.88 o 
   0  -9   2     2775.46     2826.39    132.83 o 
   1  -9   2     1437.64     1523.18     82.49 o 
   2  -9   2      259.45      271.72     40.19 o 
  -4  -8   2      884.53      860.43     56.30 o 
  -3  -8   2     2244.78     2179.02     84.82 o 
  -2  -8   2     2979.51     3018.32    102.25 o 
  -1  -8   2      125.25      129.07     20.69 o 
   0  -8   2      924.93      911.63     38.67 o 
   1  -8   2     1318.76     1338.98     44.55 o 
   2  -8   2     1457.64     1441.38     73.52 o 
   3  -8   2     1464.21     1481.67     76.58 o 
   4  -8   2      794.20      723.96     56.51 o 
  -5  -7   2      936.24      928.35     58.78 o 
  -4  -7   2      137.88      152.95     30.21 o 
  -3  -7   2       89.85       84.71     23.61 o 
  -2  -7   2      959.28      846.91     47.11 o 
  -1  -7   2     2044.20     1908.44     54.87 o 
   0  -7   2     5900.39     5859.80    113.49 o 
   1  -7   2     1270.18     1238.38     40.01 o 
   2  -7   2      117.74      117.14     26.04 o 
   3  -7   2     1323.73     1252.89     65.54 o 
   4  -7   2     1819.53     1849.04     84.13 o 
  -6  -6   2        8.68      196.52     34.12 o 
  -4  -6   2     4913.02     4936.49    140.38 o 
  -3  -6   2     4702.62     4468.36    125.43 o 
  -2  -6   2      519.46      523.91     37.76 o 
  -1  -6   2      398.67      374.05     24.31 o 
   0  -6   2     1073.61     1051.37     27.44 o 
   1  -6   2     1710.88     1677.54     44.85 o 
   2  -6   2     4955.94     4604.69     88.99 o 
   3  -6   2     2223.35     2136.92     83.02 o 
   4  -6   2        1.46       27.25     19.80 o 
   5  -6   2      420.01      382.53     40.35 o 
  -6  -5   2     2154.42     2105.87     84.66 o 
  -5  -5   2       74.04       72.25     22.82 o 
  -4  -5   2      501.18      759.19     43.62 o 
  -3  -5   2     2553.05     2526.74     81.60 o 
  -2  -5   2     5943.66     5960.43    147.98 o 
  -1  -5   2     4720.08     4368.76     68.57 o 
   0  -5   2     3177.49     3047.97     50.90 o 
   1  -5   2       20.06       19.41      6.92 o 
   2  -5   2      424.91      404.21     21.19 o 
   3  -5   2     1802.62     1670.85     67.97 o 
   4  -5   2     3306.01     3264.01    109.38 o 
   5  -5   2     1908.85     1790.15     78.80 o 
   6  -5   2      241.35      210.04     33.43 o 
  -6  -4   2     1807.00     1938.77     77.74 o 
  -5  -4   2     4863.70     5458.82    149.20 o 
  -4  -4   2     3226.24     3295.06     98.71 o 
  -3  -4   2      727.46      803.39     40.14 o 
  -2  -4   2      174.77      174.60     18.64 o 
  -1  -4   2     1773.28     1694.48     32.76 o 
   0  -4   2     9676.54     8777.12    117.50 o 
   1  -4   2     8287.40     7632.19    103.52 o 
   2  -4   2     4027.05     3596.64     56.28 o 
   3  -4   2       73.43       76.37     18.27 o 
   4  -4   2      204.58      198.05     25.83 o 
   5  -4   2      706.18      618.55     43.47 o 
   6  -4   2     2433.83     2166.02     88.51 o 
  -7  -3   2     1114.60     1044.33     54.71 o 
  -6  -3   2      315.08      334.20     31.32 o 
  -5  -3   2      239.01      240.83     26.09 o 
  -4  -3   2     1842.94     2022.53     68.50 o 
  -3  -3   2     8106.17     8401.46    193.72 o 
  -2  -3   2    10860.51    11494.40    251.07 o 
  -1  -3   2     2904.61     2960.34     46.33 o 
   0  -3   2        7.35        9.48      5.16 o 
   1  -3   2     6375.99     6246.33    186.87 o 
   2  -3   2     7128.92     6680.77     91.89 o 
   3  -3   2     5564.90     5179.62    106.81 o 
   4  -3   2     2172.47     1966.54     53.53 o 
   5  -3   2      689.35      719.84     44.15 o 
   6  -3   2        1.88      -19.25     12.83 o 
   7  -3   2      321.92      291.53     36.76 o 
  -7  -2   2      923.09      831.70     45.42 o 
  -6  -2   2     2860.24     2736.19     88.46 o 
  -5  -2   2     3710.64     3800.75    107.79 o 
  -4  -2   2     1421.29     1494.29     54.19 o 
  -3  -2   2        0.09        0.32      8.19 o 
  -2  -2   2     6538.12     6828.92    120.15 o 
  -1  -2   2    10450.42    10034.40    129.50 o 
   0  -2   2    10825.61    10163.42    129.87 o 
   1  -2   2      659.02      639.26     27.64 o 
   2  -2   2     1048.08      962.63     56.78 o 
   3  -2   2      379.26      370.95     15.81 o 
   4  -2   2     3390.62     3527.12    103.36 o 
   5  -2   2     5417.61     5601.09    155.69 o 
  -7  -1   2      234.85      197.63     23.82 o 
  -6  -1   2       32.10        8.50     12.09 o 
  -5  -1   2     1341.12     1330.68     52.02 o 
  -4  -1   2     3365.26     3664.97     99.29 o 
  -3  -1   2     7264.08     7991.05    181.62 o 
  -2  -1   2     4177.81     4410.14     62.02 o 
  -1  -1   2      843.01      786.49     19.98 o 
   0  -1   2     1933.65     1961.97     29.50 o 
   1  -1   2     8693.17     8947.24    311.65 o 
   2  -1   2    10061.14    12835.54    292.69 o 
   3  -1   2     5712.40     6799.63    109.09 o 
   4  -1   2      665.34      755.02     41.30 o 
   5  -1   2      195.04      210.67     28.68 o 
   6  -1   2     1944.57     2260.14     88.94 o 
   7  -1   2     1561.44     1784.19     82.86 o 
  -7   0   2     1248.98     1052.83     46.69 o 
  -6   0   2     2963.39     2658.61     82.39 o 
  -5   0   2     2254.17     2473.08     80.59 o 
  -4   0   2      101.09      112.81     18.59 o 
  -3   0   2     2026.56     2452.43     70.82 o 
  -2   0   2    10296.67    11493.08    180.08 o 
  -1   0   2     4279.88     4469.78     78.03 o 
   0   0   2     7420.10     7295.50    223.19 o 
   1   0   2     1136.58     1100.10     37.66 o 
   2   0   2      318.59      368.79     23.66 o 
   3   0   2     3859.72     4287.05     71.81 o 
   4   0   2     5752.62     6544.68    109.10 o 
   5   0   2     3776.75     4411.32    130.13 o 
   6   0   2      794.10      995.00     57.67 o 
   7   0   2        0.89        3.17     24.56 o 
  -6   1   2     1396.31     1498.99     63.43 o 
  -5   1   2     4570.24     4942.41    132.51 o 
  -4   1   2     4544.41     5234.78    134.57 o 
  -3   1   2     3059.16     3567.21     94.96 o 
  -2   1   2      193.18      247.06     19.65 o 
  -1   1   2       80.75       83.31      5.38 o 
   0   1   2     5834.92     5762.22     91.94 o 
   1   1   2     6829.58     7279.38    112.87 o 
   2   1   2    11848.82    12778.86    194.31 o 
   3   1   2     3144.89     3652.87    106.42 o 
   4   1   2      191.39      180.43     12.18 o 
   5   1   2      212.63      281.76     31.27 o 
   6   1   2     2722.51     3028.62    105.68 o 
   7   1   2     2952.97     3277.69    117.40 o 
  -6   2   2     1639.64     1585.98     66.28 o 
  -5   2   2       21.84       24.24     17.48 o 
  -4   2   2     2179.94     2275.29     74.36 o 
  -3   2   2     5453.87     5875.35    101.48 o 
  -2   2   2     6613.50     6932.87    113.21 o 
  -1   2   2     4907.41     5065.85     67.71 o 
   0   2   2     8707.57     8577.29    110.03 o 
   1   2   2      195.17      209.88     34.06 o 
   2   2   2     4076.03     4411.66    131.53 o 
   3   2   2    12406.82    13752.54    237.69 o 
   4   2   2     8357.15    10011.96    162.30 o 
   5   2   2     2711.78     3402.18     69.34 o 
   6   2   2       45.55       57.51     21.92 o 
   7   2   2      217.11      286.93     35.33 o 
  -6   3   2     1974.10     2096.05     81.23 o 
  -5   3   2     3444.56     3580.65     76.59 o 
  -4   3   2     3129.73     3208.54     87.17 o 
  -3   3   2     1041.87     1076.03     31.53 o 
  -2   3   2     1619.03     1686.03     38.13 o 
  -1   3   2     9574.16     8856.72    153.93 o 
   0   3   2    24083.06    21507.84    478.70 o 
   1   3   2     4441.74     4490.02     75.00 o 
   2   3   2     1636.56     1706.74     48.32 o 
   3   3   2      193.50      237.13     20.02 o 
   4   3   2     1059.90     1345.10     47.48 o 
   5   3   2     2505.85     3029.84     65.04 o 
   6   3   2     4641.36     5088.12    150.89 o 
   7   3   2     1670.33     1538.97     71.19 o 
  -5   4   2      765.60      779.03     32.99 o 
  -4   4   2     2703.42     2729.18     62.72 o 
  -3   4   2     6252.20     6259.80    111.94 o 
  -2   4   2     4794.90     4509.36    101.01 o 
  -1   4   2      331.77      254.08     15.14 o 
   0   4   2      847.30      847.79     19.24 o 
   1   4   2     3218.84     3089.31     55.96 o 
   2   4   2     5022.15     4909.40    118.57 o 
   3   4   2     5645.39     5956.79    140.69 o 
   4   4   2     3450.45     3862.12    102.88 o 
   5   4   2      248.65      273.57     28.10 o 
   6   4   2      661.58      674.41     30.40 o 
   7   4   2     1065.43     1094.60     59.52 o 
  -5   5   2     1284.37     1318.59     70.16 o 
  -4   5   2      625.64      677.53     39.61 o 
  -3   5   2        5.43        8.77     10.25 o 
  -2   5   2     1795.06     1603.99     41.67 o 
  -1   5   2     5301.05     5006.30     91.07 o 
   0   5   2     8917.72     8438.55    163.27 o 
   1   5   2     1492.20     1370.81     48.32 o 
   2   5   2      502.94      537.22     32.74 o 
   3   5   2      770.62      744.66     40.56 o 
   4   5   2     3438.94     3656.52    102.83 o 
   5   5   2     4922.58     5486.07    144.60 o 
   6   5   2     2563.59     2930.02     96.96 o 
   7   5   2       71.66       56.40     21.02 o 
  -5   6   2      928.26      952.91     56.46 o 
  -4   6   2     1817.08     1985.58     55.19 o 
  -3   6   2     3363.36     3094.77     69.67 o 
  -2   6   2     1462.98     1321.04     39.56 o 
  -1   6   2      270.62      240.62     17.64 o 
   0   6   2      386.07      293.69     19.20 o 
   1   6   2     5256.94     5148.56    146.82 o 
   2   6   2    10814.44    10208.09    234.65 o 
   3   6   2     3493.01     3345.66     98.81 o 
   5   6   2      342.18      380.78     36.28 o 
   6   6   2     1277.84     1362.21     65.75 o 
   7   6   2     1413.03     1172.98     61.16 o 
  -5   7   2      401.53      480.70     44.79 o 
  -4   7   2      254.79      255.97     22.75 o 
  -3   7   2     1441.12     1403.49     66.17 o 
  -2   7   2     2636.67     2487.94     60.30 o 
  -1   7   2     3638.65     3329.61     72.17 o 
   0   7   2     2571.30     2459.26     59.32 o 
   1   7   2      281.00      310.81     22.23 o 
   2   7   2       88.72       91.16     23.34 o 
   3   7   2     3490.91     3465.12    106.10 o 
   4   7   2     4788.78     4588.93    131.93 o 
   5   7   2     2208.05     2172.31     85.03 o 
   6   7   2      362.89      334.36     40.98 o 
  -4   8   2     1587.32     1529.47     75.73 o 
  -3   8   2      618.12      577.80     39.90 o 
  -2   8   2       93.34       78.31     15.82 o 
  -1   8   2      484.64      499.18     37.87 o 
   0   8   2     2151.47     2113.25     56.72 o 
   1   8   2     4137.68     4000.39     86.80 o 
   2   8   2     3020.99     2809.13     92.85 o 
   3   8   2      312.19      364.41     36.60 o 
   4   8   2      105.64      126.43     28.20 o 
   5   8   2     1434.91     1569.02     74.99 o 
   6   8   2     2113.12     2262.67     96.65 o 
  -3   9   2     1291.78     1310.16     47.66 o 
  -2   9   2     2780.13     2694.98     69.61 o 
  -1   9   2     1841.66     1703.13     52.05 o 
   0   9   2        1.94       -7.99     12.68 o 
   1   9   2      731.06      755.76     46.37 o 
   2   9   2     1278.48     1286.37     62.43 o 
   3   9   2     1860.64     1949.12     81.54 o 
   4   9   2     1262.52     1113.46     64.17 o 
   5   9   2      573.35      628.90     53.50 o 
  -2  10   2      177.69      208.94     23.47 o 
  -1  10   2      984.73     1013.73     41.97 o 
   0  10   2     2677.19     2656.69     71.46 o 
   1  10   2     1902.44     1958.26     79.43 o 
   2  10   2      209.35      254.88     33.80 o 
   3  10   2       74.89       53.02     27.62 o 
   4  10   2      480.85      469.61     48.01 o 
   0  11   2       73.72       97.29     20.55 o 
   1  11   2      605.30      680.18     48.80 o 
   2  11   2     2001.99     2125.09     87.88 o 
  -2  -9   3      881.72      941.45     59.20 o 
  -1  -9   3      179.22      174.62     24.72 o 
   0  -9   3       36.54       43.10     31.21 o 
   1  -9   3     1136.61     1258.59     78.80 o 
  -4  -8   3      127.54       79.27     28.57 o 
  -3  -8   3       69.46       57.83     24.51 o 
  -2  -8   3     1507.35     1538.55     70.35 o 
  -1  -8   3     3313.11     3388.40     83.78 o 
   0  -8   3     1649.60     1727.65    111.36 o 
   1  -8   3      194.57      201.22     35.12 o 
   2  -8   3        0.62       -3.91     19.65 o 
   3  -8   3      458.44      387.86     44.05 o 
  -5  -7   3     1580.78     1756.19     81.28 o 
  -4  -7   3     1563.52     1664.09     74.94 o 
  -3  -7   3     2030.14     2064.04     81.17 o 
  -2  -7   3      489.36      581.53     42.09 o 
  -1  -7   3        2.27       -2.90     23.71 o 
   0  -7   3     1264.94     1256.85     43.27 o 
   1  -7   3     3466.97     3268.02    115.87 o 
   2  -7   3     1348.96     1320.33     67.50 o 
   3  -7   3      728.53      626.31     49.01 o 
   4  -7   3      249.08      205.44     33.43 o 
  -5  -6   3      111.83      156.12     29.89 o 
  -4  -6   3      366.06      461.22     39.66 o 
  -3  -6   3     2144.34     2039.48     75.95 o 
  -2  -6   3     2987.53     2981.88     93.43 o 
  -1  -6   3     2620.61     2636.07     50.92 o 
   0  -6   3     1623.95     1631.31     36.59 o 
   1  -6   3      487.02      509.17     26.33 o 
   2  -6   3      167.43      162.40     25.93 o 
   3  -6   3     4319.24     4259.22    135.10 o 
   4  -6   3     3148.82     2978.45    109.90 o 
   5  -6   3     1212.49     1043.75     62.95 o 
  -6  -5   3     1084.78     1092.28     61.05 o 
  -5  -5   3     3132.96     3153.31    105.68 o 
  -4  -5   3     2514.65     2475.14     85.35 o 
  -3  -5   3     1451.77     1419.67     57.99 o 
  -2  -5   3      532.28      511.90     25.32 o 
  -1  -5   3     3405.63     3336.56     76.40 o 
   0  -5   3     5808.39     5514.44     82.61 o 
   1  -5   3     4632.48     4550.81     70.14 o 
   2  -5   3     1533.89     1558.36     65.01 o 
   3  -5   3      476.14      426.99     36.44 o 
   4  -5   3      218.89      313.34     33.11 o 
   5  -5   3     2185.95     2192.96     90.05 o 
  -6  -4   3      611.14      618.76     44.52 o 
  -5  -4   3      254.44      193.19     26.62 o 
  -4  -4   3     3969.05     4018.18    116.24 o 
  -3  -4   3     7131.32     7091.11    173.91 o 
  -2  -4   3     2469.30     2216.87     50.22 o 
  -1  -4   3      610.46      598.14     19.70 o 
   0  -4   3       10.50       16.41      8.16 o 
   1  -4   3     1631.28     1501.46     30.89 o 
   2  -4   3     4032.38     3864.87     86.18 o 
   3  -4   3     6229.34     6173.59    118.40 o 
   4  -4   3     1130.20     1108.39     54.66 o 
   5  -4   3      395.83      308.80     32.90 o 
   6  -4   3       23.06       20.91     18.75 o 
  -6  -3   3     2137.12     2112.10     79.91 o 
  -5  -3   3     1513.81     1519.17     62.21 o 
  -4  -3   3      687.94      725.65     39.24 o 
  -3  -3   3      251.34      233.22     22.08 o 
  -2  -3   3     2480.46     2588.87     54.17 o 
  -1  -3   3     6470.60     6234.52     87.67 o 
   0  -3   3     7005.18     6541.18     90.05 o 
   1  -3   3     2359.88     2066.26     35.99 o 
   2  -3   3      161.83      198.78     16.86 o 
   3  -3   3      476.87      488.70     25.96 o 
   4  -3   3     2358.48     2061.04     54.33 o 
   5  -3   3     3478.16     3325.54    109.90 o 
   6  -3   3     1495.46     1441.27     69.34 o 
  -6  -2   3       23.80       24.66     14.58 o 
  -5  -2   3     1680.82     1646.45     63.06 o 
  -4  -2   3     2161.69     2211.97     71.98 o 
  -3  -2   3     3073.89     3176.13     88.15 o 
  -2  -2   3     5028.99     5192.95     91.46 o 
  -1  -2   3     6552.35     6755.38    122.18 o 
   0  -2   3      907.05      907.91     19.44 o 
   1  -2   3    13036.40    12572.93    257.52 o 
   2  -2   3     7864.23     8538.96    113.58 o 
   4  -2   3      252.16      287.46     31.53 o 
   5  -2   3       27.61        2.11     20.23 o 
   6  -2   3     1038.77      986.65     60.79 o 
  -7  -1   3     1989.28     1622.58     65.81 o 
  -6  -1   3     2645.42     2389.32     80.75 o 
  -5  -1   3     1031.76     1019.66     46.79 o 
  -4  -1   3      104.42       96.33     16.85 o 
  -3  -1   3     1686.03     1653.74     39.52 o 
  -2  -1   3     7880.71     8072.95    133.09 o 
  -1  -1   3     5702.12     5857.49     97.62 o 
   0  -1   3     9720.57     9517.37    129.60 o 
   1  -1   3     5130.68     5260.34    111.28 o 
   2  -1   3       38.00       54.29     17.11 o 
   3  -1   3     4546.73     4593.16    124.16 o 
   4  -1   3     5396.60     5545.69    150.04 o 
   5  -1   3     5333.13     5220.31    148.88 o 
   6  -1   3     1484.24     1605.52     75.84 o 
   7  -1   3       21.25      -24.19     24.82 o 
  -7   0   3       56.43       24.98     13.57 o 
  -6   0   3      963.77      850.92     43.36 o 
  -5   0   3     4751.06     4658.01    129.97 o 
  -4   0   3     5078.74     5420.26    139.90 o 
  -3   0   3     3346.29     3599.85     97.44 o 
  -2   0   3       34.77       45.57      8.10 o 
  -1   0   3     1433.17     1292.80     30.34 o 
   0   0   3     5548.69     4943.35     82.91 o 
   1   0   3     5717.36     5379.60    113.44 o 
   2   0   3    14451.78    15357.89    350.78 o 
   3   0   3    10696.60    11493.14    270.88 o 
   4   0   3       59.76       50.70     20.17 o 
   5   0   3     3799.27     4287.69    129.08 o 
   6   0   3     4504.19     5229.13    158.91 o 
   7   0   3     1514.26     1764.27     85.19 o 
  -6   1   3      756.80      741.23     47.11 o 
  -5   1   3       44.09       24.87     17.22 o 
  -4   1   3      498.19      518.52     36.44 o 
  -3   1   3     8799.67     9388.53    216.53 o 
  -2   1   3    14915.08    15423.64    195.15 o 
  -1   1   3     4763.63     4553.61    147.24 o 
   0   1   3      152.97      121.04     10.13 o 
   1   1   3     3692.48     3347.57    108.56 o 
   2   1   3     2479.11     2405.84     68.92 o 
   3   1   3     6114.70     6529.78    105.58 o 
   4   1   3     5924.76     6446.30    226.81 o 
   5   1   3     4031.12     4713.20    138.37 o 
   6   1   3        0.52       29.15     24.03 o 
   7   1   3      797.86      816.54     58.41 o 
  -6   2   3     2544.50     2435.85     89.62 o 
  -5   2   3     3634.49     3815.06    116.19 o 
  -4   2   3     1384.66     1389.34     37.61 o 
  -3   2   3      118.18      129.65     21.20 o 
  -2   2   3      514.36      539.50     14.46 o 
  -1   2   3     3484.75     3393.43     59.06 o 
   0   2   3    14564.81    13794.86    213.25 o 
   1   2   3     8806.16     8143.31    144.81 o 
   2   2   3     2161.65     2228.44     82.81 o 
   3   2   3      834.25      828.08     23.30 o 
   4   2   3     1779.84     1893.78     41.82 o 
   5   2   3     1675.77     1869.80     72.99 o 
   6   2   3     2716.82     3106.68    109.06 o 
   7   2   3     2295.58     2515.17    101.56 o 
  -6   3   3      212.86      229.16     33.59 o 
  -5   3   3      740.68      802.71     48.90 o 
  -4   3   3     2696.16     2799.52     62.17 o 
  -3   3   3     5169.51     5121.53     93.11 o 
  -2   3   3     3521.80     3525.39     65.87 o 
  -1   3   3     3095.34     3063.16     46.28 o 
   0   3   3     1190.24     1287.65     51.12 o 
   1   3   3     3448.04     3381.96     60.43 o 
   2   3   3    11839.21    11822.43    184.28 o 
   3   3   3    12928.50    12574.34    495.23 o 
   4   3   3     2446.96     2540.91     53.62 o 
   5   3   3       77.01       87.19     14.76 o 
   6   3   3      943.32     1033.18     58.25 o 
   7   3   3     1512.02     1642.49     78.74 o 
  -6   4   3     1808.38     1838.11     82.23 o 
  -5   4   3     1628.40     1601.03     71.51 o 
  -4   4   3      776.59      759.03     46.53 o 
  -3   4   3        6.10        0.06      8.65 o 
  -2   4   3     2449.48     2369.93     51.36 o 
  -1   4   3     9788.82     9320.35    122.79 o 
   0   4   3    17403.38    16475.90    212.68 o 
   1   4   3     5560.84     5647.86    130.24 o 
   2   4   3       96.92      104.00     10.43 o 
   3   4   3     5189.34     5193.27    140.80 o 
   4   4   3     5776.82     5914.26    139.43 o 
   5   4   3     4569.21     4864.13     93.12 o 
   6   4   3     1595.91     1691.71     74.20 o 
   7   4   3      161.39      182.47     32.53 o 
  -5   5   3     1491.31     1559.89     72.46 o 
  -4   5   3     3548.81     3522.96     84.50 o 
  -3   5   3     5655.19     5297.65    100.76 o 
  -2   5   3     1583.42     1462.73     40.23 o 
  -1   5   3      312.89      302.12     23.53 o 
   0   5   3     4803.36     4113.66     61.37 o 
   1   5   3     6194.12     6132.89    104.17 o 
   2   5   3     5194.93     4995.95     88.46 o 
   3   5   3     4532.59     4430.18     82.84 o 
   4   5   3      692.23      654.38     30.21 o 
   5   5   3      557.58      595.37     28.70 o 
   6   5   3     3230.06     3323.00    112.70 o 
   7   5   3     2212.54     2120.55     89.20 o 
  -5   6   3       34.66       15.42     20.23 o 
  -4   6   3       25.89       36.15     14.21 o 
  -3   6   3      970.63      978.13     35.83 o 
  -2   6   3     3964.54     3594.95     75.34 o 
  -1   6   3     5929.17     5574.05    103.69 o 
   0   6   3     2826.65     2438.32     55.89 o 
   1   6   3        1.53       16.52      8.14 o 
   2   6   3      954.38      879.94     49.46 o 
   3   6   3     3792.99     3762.81     75.04 o 
   4   6   3     3523.34     3613.91     75.75 o 
   5   6   3     3227.13     3205.97     73.04 o 
   6   6   3      447.41      455.81     38.37 o 
   7   6   3      122.26      103.30     26.46 o 
  -5   7   3     1864.02     1958.84     87.67 o 
  -4   7   3     1773.85     1780.11     54.55 o 
  -3   7   3      544.50      535.11     44.81 o 
  -2   7   3        0.58        4.15     11.36 o 
  -1   7   3      492.25      504.20     27.23 o 
   0   7   3     3442.94     3199.03     70.86 o 
   1   7   3     5644.83     5269.01    138.53 o 
   2   7   3     3897.33     3814.87    140.03 o 
   3   7   3      375.65      409.92     23.31 o 
   4   7   3      614.37      594.60     29.48 o 
   5   7   3     1900.29     1859.86     53.64 o 
   6   7   3     1600.25     1577.53     66.36 o 
  -4   8   3      744.27      835.57     54.71 o 
  -3   8   3     3252.30     3333.29     80.15 o 
  -2   8   3     3122.83     3117.36     73.94 o 
  -1   8   3     1106.16      991.80     37.62 o 
   0   8   3      183.19      159.00     18.64 o 
   1   8   3      364.00      404.81     35.12 o 
   2   8   3     2778.87     2517.02     85.93 o 
   3   8   3     4286.73     4114.14    121.63 o 
   4   8   3     1784.93     1816.21     51.72 o 
   5   8   3      502.16      498.88     29.72 o 
   6   8   3       24.26       12.09     17.11 o 
  -3   9   3        5.40        4.71     14.08 o 
  -2   9   3      639.71      644.55     33.55 o 
  -1   9   3     2873.83     2961.98     78.96 o 
   0   9   3     3570.31     3301.41     78.27 o 
   1   9   3     1556.26     1485.84     64.70 o 
   2   9   3      470.52      489.26     40.35 o 
   3   9   3      117.88      123.64     28.26 o 
   4   9   3     1621.28     1729.21     78.11 o 
   5   9   3     2346.17     2465.96    131.29 o 
  -2  10   3     1257.55     1296.07     48.64 o 
  -1  10   3      219.59      221.93     23.62 o 
   0  10   3      378.88      376.65     35.70 o 
   1  10   3     3012.59     3093.42    104.89 o 
   2  10   3     2865.63     2867.44    100.71 o 
   3  10   3      894.32      942.98     58.25 o 
   4  10   3      168.84      194.19     35.02 o 
   0  11   3     1018.60     1062.77     45.80 o 
   1  11   3      163.78      141.22     29.15 o 
   2  11   3       32.68       39.82     24.72 o 
   3  11   3      967.20      978.63     61.10 o 
  -3  -8   4      854.02      765.95     53.97 o 
  -2  -8   4      231.72      212.84     33.17 o 
  -1  -8   4        4.34      -17.89     19.99 o 
   0  -8   4      624.39      729.14     62.27 o 
   1  -8   4     2297.59     2519.61    108.90 o 
   2  -8   4     2913.10     3200.79    125.38 o 
  -3  -7   4     1623.81     1674.70     74.10 o 
  -2  -7   4     3737.28     3676.95    114.55 o 
  -1  -7   4     2145.78     2219.49     59.58 o 
   0  -7   4      754.30      811.96     37.14 o 
   1  -7   4       55.42       66.44     25.77 o 
   2  -7   4      809.61      837.77     56.83 o 
   3  -7   4     1856.52     1836.47     85.93 o 
   4  -7   4     2044.36     2079.73     94.69 o 
  -4  -6   4      965.99      962.84     54.87 o 
  -3  -6   4      468.65      512.55     40.40 o 
  -2  -6   4      155.03      173.83     17.93 o 
  -1  -6   4     1977.19     2011.80     58.16 o 
   0  -6   4     4728.07     4954.82     80.71 o 
   1  -6   4     2086.07     2149.97     86.24 o 
   2  -6   4      647.98      660.53     47.53 o 
   3  -6   4       14.68       -3.06     18.17 o 
   4  -6   4      287.45      268.50     35.91 o 
  -5  -5   4      293.82      312.60     34.86 o 
  -4  -5   4     1436.49     1350.38     61.53 o 
  -3  -5   4     2487.36     2690.72     87.72 o 
  -2  -5   4     2697.31     2749.05     62.68 o 
  -1  -5   4      872.31      894.99     31.23 o 
   0  -5   4       44.06       47.48     11.03 o 
   1  -5   4      931.80      907.76     26.31 o 
   2  -5   4     2284.43     2341.21     86.19 o 
   3  -5   4     3214.02     3061.58    105.78 o 
   4  -5   4     2119.33     2026.33     83.87 o 
   5  -5   4      312.78      275.47     35.23 o 
  -6  -4   4     1227.57     1184.44     62.64 o 
  -5  -4   4     2049.91     1898.31     76.05 o 
  -4  -4   4     1249.74     1179.16     55.14 o 
  -3  -4   4       24.18       25.67     14.79 o 
  -2  -4   4     1741.83     1677.82     44.04 o 
  -1  -4   4     3384.46     3409.86     57.63 o 
   0  -4   4     8187.42     8107.81    113.57 o 
   1  -4   4     3939.13     3774.18    101.85 o 
   2  -4   4      579.53      622.02     29.82 o 
   3  -4   4     1208.32     1285.15     47.74 o 
   4  -4   4     3148.18     3282.23    109.59 o 
   5  -4   4     1948.03     1687.27     74.62 o 
   6  -4   4     1320.43     1217.03     65.59 o 
  -6  -3   4       21.95        0.79     15.63 o 
  -5  -3   4     1662.59     1628.33     66.70 o 
  -4  -3   4     4850.71     4863.72    132.30 o 
  -3  -3   4     7394.86     7320.27    177.03 o 
  -2  -3   4     2425.45     2342.71     52.72 o 
  -1  -3   4       30.35       35.46      7.75 o 
   0  -3   4     1270.14     1224.36     40.04 o 
   1  -3   4     3696.70     3357.00     53.49 o 
   3  -3   4     6208.98     6933.20    138.87 o 
   4  -3   4      598.84      611.43     42.04 o 
   5  -3   4      409.56      381.05     34.96 o 
   6  -3   4     1711.78     1506.18     71.77 o 
  -6  -2   4     1379.36     1334.53     61.37 o 
  -5  -2   4      597.01      633.39     39.08 o 
  -4  -2   4       27.04       17.32     12.09 o 
  -3  -2   4     1266.56     1264.43     36.29 o 
  -2  -2   4     5137.26     4962.06     95.30 o 
  -1  -2   4     8418.95     7847.13    106.49 o 
   0  -2   4    10542.58    10159.65    164.62 o 
   1  -2   4      156.38      138.40      8.70 o 
   2  -2   4      859.06      925.63     64.22 o 
   3  -2   4     4397.52     4901.37    142.75 o 
   4  -2   4     4716.40     4638.36    138.26 o 
   5  -2   4     3435.29     3185.48    108.27 o 
   6  -2   4     1067.71     1110.61     65.44 o 
  -6  -1   4     1758.57     1491.28     63.22 o 
  -5  -1   4     3152.59     3033.06     95.38 o 
  -4  -1   4     1516.74     1576.95     59.73 o 
  -3  -1   4     2622.18     2579.12     46.13 o 
  -2  -1   4      459.39      390.59     19.21 o 
  -1  -1   4      261.44      235.35     10.65 o 
   0  -1   4     7415.43     7026.42     94.32 o 
   1  -1   4    13997.05    12756.75    163.66 o 
   2  -1   4     9640.37     9802.17    244.31 o 
   3  -1   4      524.22      492.48     39.19 o 
   4  -1   4      544.32      491.37     40.67 o 
   5  -1   4     1302.94     1267.78     62.37 o 
   6  -1   4     2618.15     2578.81    100.19 o 
   7  -1   4     1689.58     1644.55     84.24 o 
  -6   0   4     1045.19      874.48     46.63 o 
  -5   0   4        6.63      -14.79     16.11 o 
  -4   0   4     1817.20     1713.26     65.33 o 
  -3   0   4     4625.49     4687.93     89.08 o 
  -2   0   4     6079.11     6420.07    111.61 o 
  -1   0   4     7406.14     7460.43    124.20 o 
   0   0   4     1667.60     1484.32     30.81 o 
   1   0   4     2640.02     2672.20     50.59 o 
   2   0   4     3304.14     3072.09     94.48 o 
   3   0   4     6529.90     6273.93    164.88 o 
   4   0   4     4726.86     4810.43    137.00 o 
   5   0   4     1920.45     2053.16     80.59 o 
   6   0   4       21.86        3.86     25.09 o 
   7   0   4      502.62      500.25     52.65 o 
  -6   1   4     1652.19     1673.54     74.41 o 
  -5   1   4     3847.39     3643.37    113.44 o 
  -4   1   4     3417.72     3433.91    104.83 o 
  -3   1   4      776.50      881.87     30.24 o 
  -2   1   4     5085.83     5049.23     91.26 o 
  -1   1   4     5975.94     5995.91    103.25 o 
   0   1   4     6244.27     5874.54     99.99 o 
   1   1   4     6607.58     6097.95    173.70 o 
   2   1   4     5403.68     4914.76    190.79 o 
   3   1   4        4.33       24.98     14.73 o 
   4   1   4     2389.20     2327.26     80.54 o 
   5   1   4     5935.56     6231.10    173.49 o 
   6   1   4     4752.15     5117.80    157.70 o 
   7   1   4      591.10      629.16     56.25 o 
  -6   2   4        0.82       -4.81     19.38 o 
  -5   2   4      356.35      329.45     35.28 o 
  -4   2   4     2168.86     2319.08     83.02 o 
  -3   2   4     8756.64     8614.66    207.45 o 
  -2   2   4    10752.26    10857.77    142.31 o 
  -1   2   4     3159.95     3239.23     62.92 o 
   0   2   4     4210.12     4216.44     76.27 o 
   1   2   4    10427.68    10176.93    161.98 o 
   2   2   4     7567.76     7409.93    131.66 o 
   3   2   4     8726.10     8067.92    129.74 o 
   4   2   4     1640.97     1473.06     60.63 o 
   5   2   4        3.91       28.94     20.91 o 
   6   2   4      995.89     1093.86     62.06 o 
   7   2   4     1502.49     1599.66     81.97 o 
  -6   3   4     2550.44     2516.91     98.55 o 
  -5   3   4     2634.22     2744.91    100.03 o 
  -4   3   4       89.52       66.81     21.18 o 
  -3   3   4      612.11      562.72     39.08 o 
  -2   3   4     5578.88     5496.65     78.56 o 
  -1   3   4     7503.47     7365.49    100.40 o 
   0   3   4    12102.59    11998.12    190.67 o 
   1   3   4     3747.39     3541.01    120.55 o 
   2   3   4      436.79      504.22     19.75 o 
   3   3   4     5859.45     5898.25    100.30 o 
   4   3   4     5066.84     5043.54     90.28 o 
   5   3   4     3467.06     3353.95    107.95 o 
   6   3   4      992.41      908.91     54.56 o 
   7   3   4       76.64       69.13     30.53 o 
  -6   4   4      401.91      420.08     45.63 o 
  -5   4   4     1295.31     1305.96     66.76 o 
  -4   4   4     3337.06     2981.88    101.82 o 
  -3   4   4     3761.40     3735.00     75.54 o 
  -2   4   4      525.38      527.71     17.84 o 
  -1   4   4       26.48       24.27      6.99 o 
   0   4   4     3432.81     3127.04     87.93 o 
   1   4   4     8171.02     7692.90    127.09 o 
   2   4   4     9475.57     8860.00    144.29 o 
   3   4   4     3968.13     3825.98    134.04 o 
   4   4   4        1.27       13.02     11.48 o 
   5   4   4      650.28      619.08     43.04 o 
   6   4   4     2440.77     2548.50     97.65 o 
   7   4   4     2447.86     2459.35    100.61 o 
  -5   5   4      132.22      130.24     29.36 o 
  -4   5   4      409.50      436.13     40.30 o 
  -3   5   4     1052.74     1024.97     34.75 o 
  -2   5   4     4268.48     4340.75     85.04 o 
  -1   5   4     5942.98     5525.09    100.94 o 
   0   5   4     4428.17     4221.07     77.72 o 
   1   5   4      201.67      195.79     15.34 o 
   2   5   4     2696.37     2547.90     53.32 o 
   3   5   4     7545.00     7088.93    121.64 o 
   4   5   4     4810.32     4553.12     87.27 o 
   5   5   4     2043.74     1940.03     50.60 o 
   6   5   4       79.82      127.91     29.10 o 
   7   5   4      145.43      115.77     30.16 o 
  -5   6   4     2068.68     2113.00     91.53 o 
  -4   6   4     3215.75     3237.71    113.02 o 
  -3   6   4     1459.78     1398.49     43.42 o 
  -2   6   4      274.25      312.60     21.65 o 
  -1   6   4     2615.56     2390.21     56.97 o 
   0   6   4     7906.76     7603.11    133.89 o 
   1   6   4     3880.64     3775.85     72.49 o 
   2   6   4     1335.59     1378.33     44.73 o 
   3   6   4      224.21      255.00     18.66 o 
   4   6   4      240.96      246.41     19.65 o 
   5   6   4     1503.14     1448.61     44.37 o 
   6   6   4     2860.44     2787.16    102.72 o 
   7   6   4     1421.39     1299.20     70.61 o 
  -4   7   4     1286.82     1269.05     67.50 o 
  -3   7   4     3012.39     2999.17     98.63 o 
  -2   7   4     4179.69     4260.33     89.58 o 
  -1   7   4     1430.83     1318.80     65.88 o 
   0   7   4       40.70       43.48     13.60 o 
   1   7   4     1167.46     1152.28     52.81 o 
   2   7   4     3012.81     3094.04    114.42 o 
   3   7   4     3488.94     3425.33    136.92 o 
   4   7   4     2103.30     2099.28     54.07 o 
   5   7   4      652.78      678.50     48.01 o 
   6   7   4       73.95       30.25     16.93 o 
  -4   8   4      476.29      494.33     45.95 o 
  -3   8   4        0.40        9.86     13.44 o 
  -2   8   4     1371.46     1341.88     45.86 o 
  -1   8   4     3100.41     3104.39     92.98 o 
   0   8   4     4606.30     4292.86     90.62 o 
   1   8   4     1819.81     1697.89     67.55 o 
   2   8   4      181.48      195.88     28.20 o 
   3   8   4      365.70      333.94     34.91 o 
   4   8   4     1991.83     1980.56     53.85 o 
   5   8   4     2401.83     2423.41     64.05 o 
   6   8   4     1415.40     1380.90     49.74 o 
  -3   9   4     1851.98     1921.23     60.17 o 
  -2   9   4      791.71      809.99     37.88 o 
  -1   9   4       42.55       43.87     16.32 o 
   0   9   4      714.87      697.20     34.08 o 
   1   9   4     2468.90     2374.37     85.98 o 
   2   9   4     3821.80     3853.56    118.46 o 
   3   9   4     1845.27     1728.94     72.99 o 
   4   9   4      120.58      105.57     28.57 o 
   5   9   4      108.60       84.17     19.14 o 
  -2  10   4     1542.73     1528.62     55.85 o 
  -1  10   4     1569.79     1492.27     52.14 o 
   0  10   4      940.90      875.97     39.88 o 
   1  10   4      147.78      181.99     29.95 o 
   2  10   4      165.73      201.69     31.21 o 
   3  10   4     1136.87     1213.38     63.64 o 
   4  10   4     1805.20     1944.16     84.50 o 
   0  11   4     1055.58     1133.79     62.21 o 
   1  11   4     1463.40     1501.11     71.51 o 
   2  11   4     1015.56     1067.99     61.74 o 
   3  11   4      207.60      243.47     36.86 o 
   1  -8   5        3.62       12.04     26.78 o 
  -3  -7   5       87.46       83.60     26.41 o 
  -2  -7   5      231.75      234.81     33.27 o 
  -1  -7   5      769.27      913.54     37.04 o 
   0  -7   5     1708.91     1803.67     89.20 o 
   1  -7   5     1836.37     2038.43     94.43 o 
   2  -7   5     1014.38     1067.62     67.13 o 
   3  -7   5      101.97      142.44     32.43 o 
  -4  -6   5      653.23      722.43     49.91 o 
  -3  -6   5     2405.75     2263.36     84.82 o 
  -2  -6   5     3209.85     3200.44     74.71 o 
  -1  -6   5     1264.50     1321.21     46.42 o 
   0  -6   5        7.54       15.48     18.17 o 
   1  -6   5     2112.22     2258.61     91.95 o 
   2  -6   5     2609.87     2742.69    104.36 o 
   3  -6   5     1893.39     1921.97     85.93 o 
   4  -6   5      539.84      552.95     48.75 o 
  -5  -5   5     1678.76     1520.54     71.93 o 
  -4  -5   5      313.95      306.32     33.27 o 
  -3  -5   5       47.25       65.33     20.23 o 
  -2  -5   5     1732.38     1668.91     47.78 o 
  -1  -5   5     4120.21     4063.18     83.41 o 
   0  -5   5     5236.22     5267.68     84.07 o 
   1  -5   5     1509.69     1642.01     67.94 o 
   2  -5   5        2.30       -6.18     15.69 o 
   3  -5   5     1147.33     1199.12     63.06 o 
   4  -5   5     1715.07     1899.16     83.23 o 
   5  -5   5     1203.56     1215.07     67.60 o 
  -5  -4   5     1169.00     1136.12     59.15 o 
  -4  -4   5     2322.19     2363.81     84.77 o 
  -3  -4   5     4132.46     4210.29     88.56 o 
  -2  -4   5     1430.91     1456.47     42.16 o 
  -1  -4   5       30.37       26.53     10.40 o 
   0  -4   5     1786.31     1901.48     39.49 o 
   1  -4   5     3948.29     4102.00     87.52 o 
   2  -4   5     3291.45     3378.74     78.22 o 
   3  -4   5     3015.82     3803.28    126.96 o 
   4  -4   5      347.90      424.35     38.61 o 
   5  -4   5      142.24      108.11     25.24 o 
  -5  -3   5      415.41      342.07     33.27 o 
  -4  -3   5        7.81       15.79     14.47 o 
  -3  -3   5      987.66      917.86     33.12 o 
  -2  -3   5     3971.79     3841.36     78.13 o 
  -1  -3   5     5726.37     5674.80    112.33 o 
   0  -3   5     4753.92     4845.59     73.93 o 
   1  -3   5      338.34      355.71     21.26 o 
   2  -3   5      597.80      650.13     31.02 o 
   3  -3   5     4917.83     5966.77    162.53 o 
   4  -3   5     4703.89     5101.43    158.18 o 
   5  -3   5     2203.66     2084.48     83.18 o 
   6  -3   5      153.43      158.81     28.31 o 
  -6  -2   5      431.33      374.97     36.44 o 
  -5  -2   5     2855.16     2764.98     93.58 o 
  -4  -2   5     4382.80     4177.25    118.99 o 
  -3  -2   5     2939.47     2759.34     62.72 o 
  -2  -2   5       33.88       37.56      9.88 o 
  -1  -2   5     2122.80     2015.30     46.92 o 
   0  -2   5     5635.68     5723.92     82.69 o 
   1  -2   5     6924.92     6833.77     96.11 o 
   2  -2   5     3501.29     3203.18     71.56 o 
   3  -2   5      781.72      803.45     34.29 o 
   4  -2   5      352.97      345.45     41.41 o 
   5  -2   5     1564.31     1414.65     72.25 o 
   6  -2   5     2563.02     2446.57    103.04 o 
  -6  -1   5      682.74      615.11     42.09 o 
  -5  -1   5      308.41      305.42     29.95 o 
  -4  -1   5     2044.08     1898.37     69.40 o 
  -3  -1   5     4389.83     4184.08     84.09 o 
  -2  -1   5     4887.73     4734.24     72.05 o 
  -1  -1   5     2818.92     2689.51     56.16 o 
   0  -1   5      819.88      774.09     19.06 o 
   1  -1   5      853.65      820.58     19.67 o 
   2  -1   5     3962.12     4043.11    126.12 o 
   3  -1   5     7722.65     7061.01    194.83 o 
   4  -1   5     2266.61     2062.09     83.97 o 
   5  -1   5      777.30      702.10     51.28 o 
   6  -1   5        0.55       35.97     28.04 o 
   7  -1   5      357.59      371.12     48.38 o 
  -6   0   5     2052.60     1759.10     72.67 o 
  -5   0   5     3199.89     2993.82    102.51 o 
  -4   0   5     1377.44     1400.50     60.68 o 
  -3   0   5        1.57        2.20      9.88 o 
  -2   0   5     1744.27     1813.16     54.95 o 
  -1   0   5     4513.92     4229.03    130.18 o 
   0   0   5    10666.93    10274.34    157.04 o 
   1   0   5     5882.53     5400.24    137.26 o 
   2   0   5      891.14      775.72     50.86 o 
   3   0   5      260.97      268.98     33.38 o 
   4   0   5     2394.26     2103.39     82.44 o 
   5   0   5     3245.35     3086.77    107.95 o 
   6   0   5     2324.15     2184.61     92.58 o 
   7   0   5      658.05      569.01     55.61 o 
  -6   1   5       41.80       22.82     22.45 o 
  -5   1   5      718.28      610.52     44.36 o 
  -4   1   5     2439.94     2396.13     85.87 o 
  -3   1   5     7198.22     7065.20    128.03 o 
  -2   1   5     6697.30     6798.60    121.12 o 
  -1   1   5      297.64      257.40     16.69 o 
   0   1   5     2281.56     2139.91     47.62 o 
   1   1   5     9681.73     9038.77    147.59 o 
   2   1   5     7527.16     7184.01    118.50 o 
   3   1   5     4444.66     4122.64    121.89 o 
   4   1   5      499.09      485.14     40.51 o 
   5   1   5       99.95      155.16     27.62 o 
   6   1   5      682.08      713.93     53.82 o 
   7   1   5     1527.67     1541.77     82.71 o 
  -6   2   5     2113.70     2038.11     88.04 o 
  -5   2   5     1232.94     1218.08     64.12 o 
  -4   2   5      397.15      408.30     38.13 o 
  -3   2   5      585.03      575.84     26.63 o 
  -2   2   5     5697.07     5638.10    104.16 o 
  -1   2   5    10940.55    10273.81    170.03 o 
   0   2   5     8273.10     7670.68    136.57 o 
   1   2   5       15.57       21.30     12.54 o 
   2   2   5      221.07      207.22     13.93 o 
   3   2   5     1914.32     1734.54     67.02 o 
   4   2   5     4633.87     4413.59    129.92 o 
   5   2   5     5326.99     4824.79    144.39 o 
   6   2   5     1603.98     1414.97     72.46 o 
   7   2   5        8.48       -3.86     26.99 o 
  -6   3   5      153.49      129.44     31.21 o 
  -5   3   5     2489.37     2548.97     99.39 o 
  -4   3   5     3495.21     3341.64    110.27 o 
  -3   3   5     2912.77     2979.06     66.46 o 
  -2   3   5      889.13      837.12     29.97 o 
  -1   3   5      136.62      149.99     14.38 o 
   0   3   5     2740.19     2534.08     54.56 o 
   1   3   5    10811.25    10319.90    168.16 o 
   2   3   5     9857.52     9678.78    157.27 o 
   3   3   5     1336.74     1181.49     31.75 o 
   4   3   5      249.99      263.38     29.26 o 
   5   3   5     1072.77      993.04     55.24 o 
   6   3   5     2500.31     2332.97     94.91 o 
   7   3   5     1404.07     1322.92     76.00 o 
  -5   4   5      113.96      109.43     28.41 o 
  -4   4   5       45.01       22.76     21.49 o 
  -3   4   5     4313.89     4255.94    127.86 o 
  -2   4   5     7015.80     7234.74    127.40 o 
  -1   4   5     2961.22     2868.89     61.43 o 
   0   4   5     1130.56     1137.23     64.59 o 
   1   4   5       31.97       35.93     10.47 o 
   2   4   5      272.52      244.38     16.11 o 
   3   4   5     5874.72     5473.54     97.02 o 
   4   4   5     5368.69     4841.36     89.30 o 
   5   4   5     1303.99     1160.94     58.89 o 
   6   4   5       14.83       36.02     22.92 o 
   7   4   5       71.73       73.25     30.95 o 
  -5   5   5     3458.66     3316.40    121.36 o 
  -4   5   5     1019.61     1037.67     60.52 o 
  -3   5   5       94.55      105.26     25.24 o 
  -2   5   5        5.14       13.52     16.48 o 
  -1   5   5     2065.48     1953.78     49.05 o 
   0   5   5     5707.26     5444.97     99.00 o 
   1   5   5     4944.53     4668.91     87.12 o 
   2   5   5     2629.71     2511.51     54.82 o 
   3   5   5      143.67      141.55     15.76 o 
   4   5   5       75.38       91.24     14.65 o 
   5   5   5     1413.28     1412.54     64.80 o 
   6   5   5     3066.30     2803.06    105.10 o 
   7   5   5     1679.34     1689.39     83.97 o 
  -5   6   5      122.65      135.20     31.58 o 
  -4   6   5     1802.00     1855.85     83.23 o 
  -3   6   5     5227.50     4857.43    145.02 o 
  -2   6   5     1966.13     1973.95     73.91 o 
  -1   6   5      548.07      553.35     52.18 o 
   0   6   5      332.38      281.60     28.20 o 
   1   6   5     1533.12     1483.44     63.32 o 
   2   6   5     4669.78     4456.83     85.01 o 
   3   6   5     6396.62     6022.33    108.82 o 
   4   6   5     2568.13     2565.05     59.19 o 
   5   6   5      345.09      303.89     32.64 o 
   6   6   5       96.78       72.09     25.35 o 
   7   6   5      886.80      789.87     57.83 o 
  -4   7   5      472.58      500.62     46.85 o 
  -3   7   5       11.70       50.01     22.08 o 
  -2   7   5     1593.05     1707.39     50.73 o 
  -1   7   5     7865.95     7747.33    141.33 o 
   0   7   5     4680.16     4598.12    128.76 o 
   1   7   5      499.33      463.38     35.44 o 
   2   7   5        2.24        3.64     11.27 o 
   3   7   5     1137.38     1112.98     41.43 o 
   4   7   5     1644.25     1696.18     47.33 o 
   5   7   5     2462.32     2307.02     59.39 o 
   6   7   5     1777.40     1783.29     79.96 o 
  -4   8   5     1358.32     1361.73     73.25 o 
  -3   8   5     1475.46     1514.20     73.73 o 
  -2   8   5      493.91      545.50     31.88 o 
  -1   8   5        5.01       24.31     13.69 o 
   0   8   5      860.56      841.79     48.96 o 
   1   8   5     4024.98     3795.63    113.28 o 
   2   8   5     2089.56     2135.23     77.69 o 
   3   8   5      915.04      840.10     48.54 o 
   4   8   5      225.93      252.64     21.59 o 
   5   8   5       81.44       51.01     16.69 o 
   6   8   5      841.45      862.81     55.77 o 
  -3   9   5      514.66      611.58     48.96 o 
  -2   9   5     1149.37     1460.63    103.04 o 
  -1   9   5     1456.66     1412.17     48.60 o 
   0   9   5      902.35      875.80     51.33 o 
   1   9   5      352.23      308.96     33.17 o 
   2   9   5       14.29       30.16     20.44 o 
   3   9   5     1820.37     1861.50     76.10 o 
   4   9   5     1806.04     1798.81     75.15 o 
   5   9   5     1087.34     1184.34     48.72 o 
  -2  10   5       51.75       59.67     19.21 o 
  -1  10   5      226.71      227.08     24.60 o 
   0  10   5      792.98      805.35     51.49 o 
   1  10   5     1570.70     1581.70     71.14 o 
   2  10   5     1497.08     1422.05     68.02 o 
   3  10   5      844.72      889.11     54.45 o 
   4  10   5        3.15       -1.64     22.13 o 
   0  11   5      198.03      141.49     28.36 o 
   1  11   5       98.63      104.20     26.93 o 
   2  11   5      613.96      627.00     49.06 o 
   3  11   5     1292.49     1303.69     68.71 o 
  -1  -7   6      215.74      193.61     30.74 o 
   2  -7   6     1222.75     1199.81     74.15 o 
  -3  -6   6       48.62       10.62     20.65 o 
  -2  -6   6     2072.51     2160.71     60.69 o 
  -1  -6   6     2489.18     2668.91     67.60 o 
   0  -6   6     1790.16     1896.62     79.75 o 
   2  -6   6       20.33       12.89     22.29 o 
   3  -6   6      421.57      501.72     48.06 o 
  -4  -5   6     1362.19     1181.38     60.89 o 
  -3  -5   6     1626.90     1610.71     50.70 o 
  -2  -5   6     1162.09     1132.20     40.62 o 
  -1  -5   6      170.61      150.90     18.03 o 
   0  -5   6     1481.00     1450.62     67.55 o 
   1  -5   6     5200.48     5707.11    174.97 o 
   2  -5   6     3130.18     3467.05     84.04 o 
   3  -5   6      902.74      913.40     57.20 o 
   4  -5   6        4.24       -6.07     19.01 o 
  -4  -4   6      162.88      191.45     27.20 o 
  -3  -4   6     1402.92     1299.81     43.87 o 
  -2  -4   6     3766.30     3597.72    122.92 o 
  -1  -4   6     3115.96     3120.62     69.76 o 
   0  -4   6     2121.26     2228.96     54.77 o 
   1  -4   6       21.01       22.26     13.42 o 
   2  -4   6     1041.97     1172.05     43.74 o 
   3  -4   6     3040.06     3478.07     84.51 o 
   4  -4   6     2002.71     2542.63     98.02 o 
  -5  -3   6     1776.77     1629.44     71.03 o 
  -4  -3   6     1583.69     1434.83     62.27 o 
  -3  -3   6     1235.71     1151.60     39.30 o 
  -2  -3   6       91.60      109.20     14.13 o 
  -1  -3   6     1397.73     1268.35     55.69 o 
   0  -3   6     3845.55     3863.70     78.28 o 
   1  -3   6     2994.95     3081.47     71.97 o 
   2  -3   6     1587.04     1586.05     49.45 o 
   3  -3   6      642.63      652.87     51.81 o 
   4  -3   6       61.57       93.54     33.56 o 
   5  -3   6      820.95      791.46     51.28 o 
  -5  -2   6       46.79       63.96     19.91 o 
  -4  -2   6     1643.09     1525.72     63.38 o 
  -3  -2   6     3231.00     3131.64     79.80 o 
  -2  -2   6     3934.87     3687.16     77.54 o 
  -1  -2   6     1281.65     1207.77     35.91 o 
   0  -2   6       96.10      101.47     12.10 o 
   1  -2   6      281.31      266.02     21.23 o 
   2  -2   6     1442.88     1350.40     43.80 o 
   3  -2   6     5293.32     5083.90    106.46 o 
   4  -2   6     3841.88     3614.27    128.55 o 
   5  -2   6      983.83      846.22     65.96 o 
   6  -2   6       85.17       53.24     34.43 o 
  -5  -1   6     2044.01     1817.40     73.62 o 
  -4  -1   6     1702.69     1627.54     65.38 o 
  -3  -1   6      243.47      228.59     18.20 o 
  -2  -1   6     2707.94     2562.12     72.75 o 
  -1  -1   6     6195.40     5790.60    106.08 o 
   0  -1   6     8740.38     7875.23    135.30 o 
   1  -1   6     2267.66     2183.80     39.12 o 
   2  -1   6      105.69      110.43     30.63 o 
   3  -1   6      261.30      250.12     39.40 o 
   4  -1   6     1689.88     1693.66     82.18 o 
   5  -1   6     2541.39     2173.26     94.01 o 
   6  -1   6     2378.57     2073.55     97.81 o 
  -5   0   6     1427.15     1376.02     46.22 o 
  -4   0   6     3909.08     3693.43    115.45 o 
  -3   0   6     4163.59     3878.24     83.28 o 
  -2   0   6     1526.45     1378.28     72.22 o 
  -1   0   6       83.32       57.07     12.40 o 
   0   0   6     1059.43     1045.34     33.05 o 
   1   0   6     5376.51     5095.65     92.81 o 
   2   0   6     6789.72     6406.49    182.05 o 
   3   0   6     3504.16     3270.29    116.03 o 
   4   0   6      133.52      171.48     34.43 o 
   5   0   6       17.08       11.35     27.36 o 
   6   0   6      656.87      628.58     55.14 o 
   7   0   6     1118.58     1030.86     72.72 o 
  -5   1   6      963.70      850.98     53.87 o 
  -4   1   6        4.66       33.38     18.48 o 
  -3   1   6      688.08      723.72     31.35 o 
  -2   1   6     3322.89     3227.84     71.42 o 
  -1   1   6     3670.93     3550.95     73.90 o 
   0   1   6     5132.27     4814.54     90.59 o 
   1   1   6     1106.87     1025.30     72.91 o 
   2   1   6      230.20      277.69     33.17 o 
   3   1   6     3677.49     3206.13    110.06 o 
   4   1   6     3844.03     3503.57    118.04 o 
   5   1   6     1894.87     1719.75     78.64 o 
   6   1   6      699.66      635.24     53.82 o 
   7   1   6       20.74      -31.79     27.62 o 
  -5   2   6     1875.09     1653.47     78.27 o 
  -4   2   6     2570.87     2600.57     96.44 o 
  -3   2   6     2808.16     2813.58     81.54 o 
  -2   2   6      454.80      500.83     26.12 o 
  -1   2   6       27.23        5.76     10.32 o 
   0   2   6     3104.49     2953.05     63.22 o 
   1   2   6     5643.77     5255.87     95.99 o 
   2   2   6     4791.84     4261.00     79.62 o 
   3   2   6     2321.09     2145.32     83.92 o 
   4   2   6        1.92        7.39     21.81 o 
   5   2   6      652.20      566.90     44.26 o 
   6   2   6     2026.03     1903.91     86.88 o 
   7   2   6     1212.77     1217.71     75.42 o 
  -5   3   6      166.03      167.63     34.12 o 
  -4   3   6      350.14      342.70     38.40 o 
  -3   3   6     2426.16     2392.94     59.87 o 
  -2   3   6     6851.35     6860.40    126.03 o 
  -1   3   6     5442.16     5355.60    101.89 o 
   0   3   6      996.45     1032.75     34.59 o 
   1   3   6       99.25      108.71     13.46 o 
   2   3   6      722.48      669.95     31.50 o 
   3   3   6     2556.53     2320.71     86.09 o 
   4   3   6     4112.25     3711.86    117.67 o 
   5   3   6     4314.23     3766.90    123.16 o 
   6   3   6      601.50      564.52     49.22 o 
   7   3   6      351.74      224.40     40.98 o 
  -5   4   6     1666.33     1465.14     77.95 o 
  -4   4   6     1124.07     1110.29     63.16 o 
  -3   4   6      606.84      572.60     44.31 o 
  -2   4   6      503.86      499.66     25.99 o 
  -1   4   6     2240.76     2227.49     54.37 o 
   0   4   6     6878.60     6945.33    123.50 o 
   1   4   6     6119.42     5939.11    107.90 o 
   2   4   6     3029.85     2944.36     97.49 o 
   3   4   6      404.66      400.55     21.83 o 
   4   4   6     1070.56      945.30     52.39 o 
   5   4   6     3263.12     2971.95    103.83 o 
   6   4   6     3403.21     2951.67    109.85 o 
   7   4   6     1270.92     1266.93     74.20 o 
  -5   5   6      281.40      305.63     41.51 o 
  -4   5   6     2503.13     2424.76     98.60 o 
  -3   5   6     2707.98     2750.77    100.98 o 
  -2   5   6     2160.98     2086.54     80.49 o 
  -1   5   6      935.76      862.75     48.17 o 
   0   5   6      224.78      232.29     42.65 o 
   1   5   6     2467.19     2460.44     91.23 o 
   2   5   6     5334.26     5057.96    114.47 o 
   3   5   6     4923.10     4375.66    163.56 o 
   4   5   6     1349.79     1175.30     57.78 o 
   5   5   6      211.38      192.03     29.31 o 
   6   5   6      346.75      297.81     37.44 o 
   7   5   6      967.35      864.08     62.11 o 
  -4   6   6      292.42      305.47     39.08 o 
  -3   6   6      304.12      293.64     36.55 o 
  -2   6   6     3189.06     3286.30    108.80 o 
  -1   6   6     1283.92     1267.83     59.36 o 
   0   6   6     1636.47     1548.53     63.32 o 
   1   6   6     1793.70     1705.90     46.16 o 
   2   6   6      146.24      160.90     17.54 o 
   3   6   6      951.69      918.99     38.79 o 
   4   6   6     3058.92     2834.74     63.20 o 
   5   6   6     1962.96     1734.49     74.10 o 
   6   6   6      889.72      861.06     56.09 o 
  -4   7   6     1279.96     1297.51     72.67 o 
  -3   7   6     1670.06     1656.48     77.42 o 
  -2   7   6     1366.37     1529.68     70.45 o 
  -1   7   6       48.06       49.06     20.81 o 
   0   7   6     1629.14     1464.35     63.69 o 
   1   7   6     1255.22     1252.57     57.25 o 
   2   7   6     1905.70     1858.82     49.23 o 
   3   7   6     2718.86     2605.60     87.48 o 
   4   7   6      630.48      569.88     51.26 o 
   5   7   6       66.99       56.51     23.18 o 
   6   7   6     1642.14     1509.08     74.57 o 
  -3   8   6      154.10      145.24     29.68 o 
  -2   8   6     1440.04     1493.08     71.14 o 
  -1   8   6     2947.00     2945.86    102.09 o 
   0   8   6     4298.26     4284.52    127.33 o 
   1   8   6      396.33      429.00     36.44 o 
   2   8   6     1403.61     1360.84     59.78 o 
   3   8   6     1619.93     1519.27     63.59 o 
   4   8   6     1351.61     1286.23     42.18 o 
   5   8   6     1483.52     1323.81     66.02 o 
   6   8   6      596.53      649.28     50.96 o 
  -2   9   6        3.39       19.38     19.49 o 
  -1   9   6      344.50      279.59     34.17 o 
   0   9   6     1805.70     1709.08     73.20 o 
   1   9   6     2067.99     2131.33     83.29 o 
   2   9   6     2841.70     2888.98     97.97 o 
   3   9   6      701.97      814.38     49.38 o 
   4   9   6      212.73      293.48     33.48 o 
   5   9   6      612.81      575.03     44.84 o 
  -1  10   6      657.13      761.83     52.07 o 
   0  10   6       92.29      104.73     26.78 o 
   1  10   6       96.33      115.29     27.57 o 
   2  10   6      896.57      889.90     54.24 o 
   3  10   6     1582.96     1626.27     73.36 o 
   4  10   6     2317.13     2341.31     90.20 o 
   1  11   6      841.54      871.15     57.25 o 
   2  11   6      318.73      340.96     38.87 o 
  -1  -6   7      120.03      132.46     28.57 o 
   0  -6   7      666.20      675.11     51.28 o 
  -3  -5   7     1030.99     1019.17     42.03 o 
  -2  -5   7     2427.02     2393.82     65.12 o 
  -1  -5   7     1810.28     1891.61     85.50 o 
   0  -5   7      974.43      911.29     57.46 o 
   1  -5   7        3.04       10.19     21.71 o 
   2  -5   7      228.28      294.33     39.13 o 
   3  -5   7     1045.92     1220.19     69.24 o 
  -3  -4   7      285.18      276.14     23.54 o 
  -2  -4   7        4.68       -5.05     10.66 o 
  -1  -4   7      453.57      452.04     27.33 o 
   0  -4   7     2170.83     2147.43     89.99 o 
   1  -4   7     3982.81     4251.14    141.96 o 
   2  -4   7     2567.61     2756.79    108.06 o 
   3  -4   7      219.10      226.39     25.05 o 
   4  -4   7      343.21      350.15     38.98 o 
  -4  -3   7      493.84      454.67     36.49 o 
  -3  -3   7     2160.44     1896.79     54.74 o 
  -2  -3   7     3572.66     3251.41     75.10 o 
  -1  -3   7     1441.86     1405.22     42.96 o 
   0  -3   7       60.11       91.42     25.46 o 
   1  -3   7     1719.86     1858.55     84.50 o 
   2  -3   7     2416.96     2617.69    103.33 o 
   3  -3   7     3027.30     3235.12     85.35 o 
   4  -3   7     1642.98     1781.74     58.68 o 
   5  -3   7      444.22      438.51     41.30 o 
  -4  -2   7      216.15      199.37     26.83 o 
  -3  -2   7      246.92      223.16     19.81 o 
  -2  -2   7      949.07      844.92     32.82 o 
  -1  -2   7     2411.57     2336.57     75.73 o 
   0  -2   7     3998.88     3855.10     79.34 o 
   1  -2   7     1515.22     1436.73     73.73 o 
   2  -2   7       82.43       84.28     16.53 o 
   3  -2   7      495.27      470.90     29.77 o 
   4  -2   7     1201.93     1211.00     46.99 o 
   5  -2   7     1422.40     1453.93     66.15 o 
  -5  -1   7      401.26      382.10     36.60 o 
  -4  -1   7     1902.50     1762.37     70.66 o 
  -3  -1   7     4983.64     4719.85     98.95 o 
  -2  -1   7     1139.81     1099.07     43.39 o 
  -1  -1   7      262.80      252.93     17.98 o 
   0  -1   7      332.11      317.95     24.53 o 
   1  -1   7     1156.75     1079.87     64.43 o 
   2  -1   7     1849.56     1858.03     52.68 o 
   3  -1   7     3826.34     3877.86    137.05 o 
   4  -1   7     1168.81     1036.88     69.40 o 
   5  -1   7       14.31      -40.67     28.47 o 
   6  -1   7     1243.59     1082.35     74.47 o 
  -5   0   7      517.01      431.80     39.03 o 
  -4   0   7      143.69      129.87     27.04 o 
  -3   0   7       53.36       32.28     13.94 o 
  -2   0   7     2688.41     2428.87     61.11 o 
  -1   0   7     7943.70     7208.06    130.96 o 
   0   0   7     4953.65     4874.89     94.14 o 
   1   0   7      159.58      193.98     34.91 o 
   2   0   7       32.63       18.54     23.77 o 
   3   0   7     1695.85     1668.15     83.81 o 
   4   0   7     2843.82     2773.48    111.75 o 
   5   0   7     2388.43     2182.08     97.81 o 
   6   0   7      805.01      819.82     64.06 o 
  -5   1   7     2674.60     2539.31    100.82 o 
  -4   1   7     3171.74     2916.97    103.41 o 
  -3   1   7     2025.41     1929.64     55.41 o 
  -2   1   7      200.33      225.34     23.21 o 
  -1   1   7       99.48      101.42     15.57 o 
   0   1   7     2320.21     2162.91     53.50 o 
   1   1   7     9105.06     8598.11    148.10 o 
   2   1   7     5692.34     5533.92    166.15 o 
   3   1   7     1386.75     1307.07     71.19 o 
   4   1   7        9.36       -8.98     22.13 o 
   5   1   7      620.68      593.88     52.44 o 
   6   1   7     1772.35     1768.13     88.57 o 
  -5   2   7        5.73       -9.45     20.44 o 
  -4   2   7      925.06      917.10     57.57 o 
  -3   2   7     2930.33     2882.78    108.11 o 
  -2   2   7     3073.50     2973.51     95.12 o 
  -1   2   7     2506.57     2435.46     60.01 o 
   0   2   7     2294.51     2281.06     55.89 o 
   1   2   7       28.53       23.95     11.50 o 
   2   2   7     1943.57     1833.94     80.17 o 
   3   2   7     9020.36     8539.77    233.33 o 
   4   2   7     4572.22     4155.44    136.10 o 
   5   2   7     1295.13     1140.66     66.65 o 
   6   2   7       61.73       55.98     30.26 o 
   7   2   7      226.70      173.60     41.56 o 
  -5   3   7     1512.00     1453.84     78.59 o 
  -4   3   7      859.61      829.38     56.46 o 
  -3   3   7      155.49      209.25     83.58 o 
  -2   3   7      410.43      443.18     45.18 o 
  -1   3   7     2617.00     2540.92     61.88 o 
   0   3   7     4732.46     4812.20     94.86 o 
   1   3   7     4240.54     4047.10     81.71 o 
   2   3   7     1996.97     1894.61     47.80 o 
   3   3   7       64.73       76.63     27.09 o 
   4   3   7     1130.68     1002.29     59.36 o 
   5   3   7     3555.47     3103.83    112.65 o 
   6   3   7     3281.97     3084.23    116.93 o 
   7   3   7      915.44      802.44     63.75 o 
  -4   4   7      893.40      791.93     56.67 o 
  -3   4   7     2482.07     2306.30     92.58 o 
  -2   4   7     2833.79     2715.74     66.40 o 
  -1   4   7      808.18      794.19     33.13 o 
   0   4   7      209.21      256.40     20.47 o 
   1   4   7     3367.33     3273.92    100.66 o 
   2   4   7     2766.43     2880.33     64.86 o 
   3   4   7     2729.39     2574.80     95.54 o 
   4   4   7     1349.73     1242.90     63.69 o 
   5   4   7      486.66      432.70     42.41 o 
   6   4   7      161.58      111.96     29.47 o 
   7   4   7     1488.03     1286.53     77.74 o 
  -4   5   7      398.27      344.08     42.62 o 
  -3   5   7       71.09       58.57     24.03 o 
  -2   5   7     1265.03     1296.09     64.70 o 
  -1   5   7     3145.07     3280.59    105.78 o 
   0   5   7     3426.09     3767.55     79.70 o 
   1   5   7     1225.50     1298.93     40.91 o 
   2   5   7      158.79      177.43     18.73 o 
   3   5   7      675.51      676.06     77.48 o 
   4   5   7     2415.62     2215.14     86.24 o 
   5   5   7     3275.52     3008.34    107.26 o 
   6   5   7     1473.20     1259.06     69.13 o 
  -4   6   7     1563.92     1538.55     81.33 o 
  -3   6   7     2501.75     2529.85    101.03 o 
  -2   6   7     1435.26     1442.70     69.55 o 
  -1   6   7       16.39       26.20     18.17 o 
   0   6   7      755.74      777.41     47.37 o 
   1   6   7     4064.24     4087.04     84.73 o 
   2   6   7     4538.72     4654.30     93.18 o 
   3   6   7     2101.92     2030.95     52.47 o 
   4   6   7       58.08       47.11     22.60 o 
   5   6   7      373.26      319.04     36.34 o 
   6   6   7     1069.58      877.60     58.09 o 
  -3   7   7     1268.03     1419.99     74.73 o 
  -2   7   7     2331.27     2666.43    100.29 o 
  -1   7   7     2939.92     2807.86     99.61 o 
   0   7   7     1967.61     2145.43     80.91 o 
   1   7   7      174.32      213.95     27.67 o 
   2   7   7      153.04      137.31     23.55 o 
   3   7   7     2765.05     2667.43     63.40 o 
   4   7   7     3255.31     3270.29    110.22 o 
   5   7   7     1481.81     1481.67     70.40 o 
   6   7   7      175.16      105.15     29.36 o 
  -3   8   7      532.57      557.60     50.96 o 
  -2   8   7       17.54       46.63     22.87 o 
  -1   8   7      634.48      707.96     49.64 o 
   0   8   7     1912.67     1819.73     76.21 o 
   1   8   7     3870.88     3816.01    117.35 o 
   2   8   7     2441.61     2454.70     86.30 o 
   3   8   7      337.23      359.82     33.01 o 
   4   8   7       28.31        5.96     13.54 o 
   5   8   7      932.99      848.76     54.45 o 
  -2   9   7     1199.09     1300.52     70.56 o 
  -1   9   7     1192.60     1179.26     65.01 o 
   0   9   7      222.90      218.91     32.32 o 
   1   9   7      440.48      457.94     40.88 o 
   2   9   7     1707.96     1629.18     70.93 o 
   3   9   7     3573.44     3466.44    109.80 o 
   4   9   7     1703.08     1810.38     73.20 o 
  -1  10   7     1477.12     1564.17     77.42 o 
   0  10   7     1715.96     1981.81     85.77 o 
   1  10   7      947.94      930.20     56.72 o 
   2  10   7       40.51       54.87     24.08 o 
   3  10   7      191.69      237.08     32.22 o 
   4  10   7      488.51      460.85     41.88 o 
  -1  -5   8      658.86      732.73     56.77 o 
   0  -5   8     1674.38     1929.16     91.10 o 
   1  -5   8     1897.07     2135.76     95.91 o 
  -2  -4   8     1595.57     1564.99     51.68 o 
  -1  -4   8      425.89      440.78     45.31 o 
   0  -4   8        0.93       29.10     23.40 o 
   1  -4   8      545.82      604.71     53.66 o 
   2  -4   8     1410.14     1558.41     84.13 o 
   3  -4   8     2082.51     2419.84    108.16 o 
  -3  -3   8        4.42        0.64     11.55 o 
  -2  -3   8      868.27      738.34     40.19 o 
  -1  -3   8     1350.04     1278.66     71.88 o 
   0  -3   8     2080.31     2153.98     94.38 o 
   1  -3   8     1384.54     1509.24     80.65 o 
   2  -3   8      305.84      376.72     46.85 o 
   3  -3   8       92.65      109.06     35.12 o 
   4  -3   8     1435.76     1509.31     86.59 o 
  -3  -2   8     1793.30     1795.89     69.50 o 
  -2  -2   8     1308.21     1197.83     41.74 o 
  -1  -2   8      634.65      639.27     29.40 o 
   0  -2   8      436.56      442.57     45.58 o 
   1  -2   8     3630.94     3583.16    130.29 o 
   2  -2   8     3340.72     3512.44    132.61 o 
   3  -2   8     1648.43     1760.31     91.79 o 
   4  -2   8      101.08      124.96     21.87 o 
   5  -2   8        1.55       -8.96     14.55 o 
  -4  -1   8       15.70        5.27     16.93 o 
  -3  -1   8      643.32      587.20     30.42 o 
  -2  -1   8     4805.94     4342.74     92.97 o 
  -1  -1   8     3516.10     3355.15     74.41 o 
   0  -1   8     2412.62     2397.45     99.98 o 
   1  -1   8      521.79      581.58     51.49 o 
   2  -1   8      202.66      236.34     37.81 o 
   3  -1   8     1986.61     1927.25     70.06 o 
   4  -1   8     2617.24     2596.50    113.97 o 
   5  -1   8     1506.61     1564.75     89.84 o 
  -4   0   8     1489.49     1419.04     49.83 o 
  -3   0   8     1546.50     1430.21     49.51 o 
  -2   0   8      335.53      286.86     23.45 o 
  -1   0   8      462.43      446.68     27.25 o 
   0   0   8     5520.95     5482.73    107.06 o 
   1   0   8     4252.35     4219.34    142.75 o 
   2   0   8     2075.09     2039.33     93.90 o 
   3   0   8     1725.48     1712.36     87.78 o 
   4   0   8       30.17       21.55     33.75 o 
   5   0   8      683.53      727.39     65.01 o 
   6   0   8     2849.66     2797.56    124.43 o 
  -4   1   8      568.51      518.25     33.01 o 
  -3   1   8     1529.39     1416.36     53.61 o 
  -2   1   8     2811.38     2585.04     66.75 o 
  -1   1   8     1991.63     1806.85     51.58 o 
   0   1   8     1858.45     1826.88     50.17 o 
   1   1   8        6.22      -24.45     21.71 o 
   2   1   8     4050.29     3989.50    137.47 o 
   3   1   8     6783.31     6666.65    201.32 o 
   4   1   8     3403.01     3261.32    127.54 o 
   5   1   8      977.36      910.29     64.64 o 
   6   1   8        0.94       -7.45     30.21 o 
  -4   2   8     1485.20     1395.53     73.09 o 
  -3   2   8      301.16      344.34     44.28 o 
  -2   2   8      836.11      789.89     35.35 o 
  -1   2   8     2661.48     2716.66     67.04 o 
   0   2   8     4039.99     4055.68     85.67 o 
   1   2   8     2146.30     2159.85     54.62 o 
   2   2   8     1542.47     1558.41     76.68 o 
   3   2   8       19.14       16.85     25.83 o 
   4   2   8     2734.91     2559.53    107.95 o 
   5   2   8     3074.35     2829.15    113.65 o 
   6   2   8     1902.05     1682.94     89.36 o 
  -4   3   8     1848.71     1799.66     86.46 o 
  -3   3   8     2054.96     1962.25     59.39 o 
  -2   3   8     1730.83     1705.23     52.36 o 
  -1   3   8      485.77      505.21     28.28 o 
   0   3   8       56.15      107.70     33.99 o 
   1   3   8     1848.19     1844.64     50.36 o 
   2   3   8     3295.63     3477.95    122.74 o 
   3   3   8     2507.73     2232.83     97.07 o 
   4   3   8     1068.10      933.10     62.00 o 
   5   3   8      108.08       84.61     32.00 o 
   6   3   8      723.01      679.76     58.52 o 
  -4   4   8      266.87      264.86     39.87 o 
  -3   4   8      141.49      138.58     30.79 o 
  -2   4   8     1640.86     1458.94     48.49 o 
  -1   4   8     2737.76     2810.58     68.71 o 
   0   4   8     4382.15     4418.00     92.18 o 
   1   4   8     1540.67     1464.53     44.97 o 
   2   4   8        0.54      -32.88     21.92 o 
   3   4   8     1196.21     1175.57     68.55 o 
   4   4   8     1959.50     1795.17     83.23 o 
   5   4   8     1262.51     1158.09     67.65 o 
   6   4   8     1167.05      918.05     63.69 o 
  -4   5   8     1513.64     1463.77     79.96 o 
  -3   5   8     2526.83     2660.72    106.05 o 
  -2   5   8     1443.28     1357.24     68.71 o 
  -1   5   8        1.82       24.03     18.33 o 
   0   5   8     2012.05     2090.31     56.19 o 
   1   5   8     4336.53     4405.37     91.30 o 
   2   5   8     4164.22     4339.51    166.55 o 
   3   5   8     1723.89     1767.34     81.97 o 
   4   5   8       57.51       24.98     25.51 o 
   5   5   8      174.54      123.69     31.00 o 
   6   5   8      933.60      834.29     60.10 o 
  -3   6   8      969.15      967.80     63.06 o 
  -2   6   8     3073.13     3418.91    119.52 o 
  -1   6   8     3949.98     4134.42    129.81 o 
   0   6   8     1843.63     2090.40     79.85 o 
   1   6   8        2.60        9.06     12.16 o 
   2   6   8      911.40      951.38     37.11 o 
   3   6   8     2401.09     2305.87     93.06 o 
   4   6   8     3503.93     3384.74    119.62 o 
   5   6   8     2429.98     2157.57     91.16 o 
   6   6   8      364.15      316.56     41.14 o 
  -3   7   8      441.39      428.21     46.74 o 
  -2   7   8       30.25       44.20     23.13 o 
  -1   7   8      788.01      898.14     55.19 o 
   0   7   8     2787.66     2898.81    100.87 o 
   1   7   8     3988.25     4182.17    124.53 o 
   2   7   8     2353.25     2483.85     85.66 o 
   3   7   8       85.95       70.11     17.07 o 
   4   7   8      863.61      766.48     53.87 o 
   5   7   8     1822.71     1683.63     79.11 o 
  -2   8   8     1497.34     1625.75     80.43 o 
  -1   8   8      472.10      519.73     45.47 o 
   0   8   8       19.80        2.96     19.49 o 
   1   8   8      489.11      565.42     43.62 o 
   2   8   8     1476.20     1578.64     67.76 o 
   3   8   8     2273.97     2209.17     80.28 o 
   4   8   8     1331.17     1166.32     64.85 o 
   5   8   8      140.49      118.46     29.63 o 
  -1   9   8      983.78     1068.09     63.64 o 
   0   9   8     1508.00     1677.87     77.53 o 
   1   9   8      826.09      936.38     56.72 o 
   2   9   8       67.33       86.14     24.14 o 
   3   9   8       91.95      123.58     26.09 o 
   1  10   8      875.88      925.07     58.31 o 
   2  10   8     1658.74     1732.27     77.85 o 
   3  10   8     1084.29     1245.60     64.48 o 
   0  -4   9     1690.47     1840.22     93.22 o 
   1  -4   9      531.81      641.26     57.94 o 
  -1  -3   9       16.42       17.64     22.34 o 
   0  -3   9      445.73      492.27     50.59 o 
   1  -3   9     2401.77     2604.43    113.87 o 
   2  -3   9     2080.24     2293.04    106.79 o 
   3  -3   9     1132.47     1398.33     85.61 o 
  -2  -2   9     2259.37     2059.83     73.25 o 
  -1  -2   9     2101.81     2097.68     97.60 o 
   0  -2   9     1909.12     1935.23     93.06 o 
   1  -2   9      233.53      321.26     44.84 o 
   2  -2   9      159.69      198.15     40.56 o 
   3  -2   9     1926.81     2123.88    104.20 o 
   4  -2   9     2228.71     2354.83    114.55 o 
  -3  -1   9      801.91      787.29     36.86 o 
  -2  -1   9       92.12       81.04     19.80 o 
  -1  -1   9      501.88      456.45     25.63 o 
   0  -1   9     2340.90     2538.51    108.00 o 
   1  -1   9     4899.24     5032.51    167.95 o 
   2  -1   9     3244.79     3799.96    142.86 o 
   3  -1   9      421.36      550.89     57.94 o 
   4  -1   9      470.83      458.47     55.30 o 
  -3   0   9     1914.02     1797.27     56.47 o 
  -2   0   9     2835.07     2551.42     66.37 o 
  -1   0   9     1789.46     1740.38     79.59 o 
   0   0   9      177.83      234.60     38.13 o 
   1   0   9     1326.18     1333.64     76.00 o 
   2   0   9     1845.00     1959.47     95.38 o 
   3   0   9     2854.94     2977.13    122.21 o 
   4   0   9     1935.36     2236.37    108.90 o 
   5   0   9      531.84      567.74     61.69 o 
  -3   1   9       93.59       63.95     18.32 o 
  -2   1   9      328.92      309.55     25.87 o 
  -1   1   9     2126.41     2013.35     68.92 o 
   0   1   9     2829.35     2748.73     67.37 o 
   1   1   9     1779.35     1794.17     85.50 o 
   2   1   9      194.00      235.07     40.82 o 
   3   1   9      166.67      205.81     41.09 o 
   4   1   9      490.43      506.85     56.99 o 
   5   1   9     1084.28     1110.24     79.64 o 
  -3   2   9     2216.08     2041.54     67.71 o 
  -2   2   9     1540.05     1454.70     50.29 o 
  -1   2   9      353.95      352.61     25.97 o 
   0   2   9       13.51       24.72     15.55 o 
   1   2   9     1202.76     1327.51     71.93 o 
   2   2   9     1785.92     1784.98     87.88 o 
   3   2   9     3576.85     3440.46    130.34 o 
   4   2   9     1154.57     1024.94     69.40 o 
   5   2   9        0.39       23.24     32.22 o 
  -3   3   9      184.04      204.37     63.16 o 
  -2   3   9     1849.55     1923.83     59.16 o 
  -1   3   9     3971.65     3995.57     89.92 o 
   0   3   9     3582.60     3574.24     81.19 o 
   1   3   9     1155.28     1111.61     64.38 o 
   2   3   9        1.99        0.95     24.56 o 
   3   3   9     1322.75     1414.39     80.17 o 
   4   3   9     1834.75     1926.78     96.07 o 
   5   3   9     1950.34     1628.86     87.35 o 
   6   3   9      899.89      911.77     70.08 o 
  -3   4   9     2297.07     2173.37     94.69 o 
  -2   4   9      114.16      126.36     19.33 o 
  -1   4   9      425.12      434.00     28.38 o 
   0   4   9     1621.62     1708.59     57.06 o 
   1   4   9     3772.92     4094.69     88.56 o 
   2   4   9     3456.93     3517.41    125.85 o 
   3   4   9     1859.24     1846.56     89.57 o 
   4   4   9        0.65       27.30     30.84 o 
   5   4   9      560.63      474.95     51.07 o 
   6   4   9      951.83      894.39     67.07 o 
  -3   5   9      914.95      870.36     61.69 o 
  -2   5   9     2589.07     2641.71    103.57 o 
  -1   5   9     2933.21     2907.57    104.20 o 
   0   5   9      636.86      729.89     34.54 o 
   1   5   9      172.77      149.03     19.80 o 
   2   5   9     1286.72     1422.89     74.52 o 
   3   5   9     2826.17     2879.21    114.29 o 
   4   5   9     2222.91     2148.81     97.33 o 
   5   5   9     1277.74     1282.20     74.20 o 
  -2   6   9       19.14       28.99     22.39 o 
  -1   6   9      572.36      703.79     51.33 o 
   0   6   9     2745.85     3074.52    105.36 o 
   1   6   9     3341.76     3613.02     82.25 o 
   2   6   9      623.72      780.95     35.54 o 
   3   6   9       11.25       -3.80     26.67 o 
   4   6   9      393.37      361.29     44.47 o 
   5   6   9      890.87      767.74     59.41 o 
  -2   7   9     1494.82     1676.55     83.66 o 
  -1   7   9      636.88      688.31     51.12 o 
   0   7   9        8.32      -15.10     16.69 o 
   1   7   9      347.41      382.16     37.13 o 
   2   7   9     1414.88     1539.66     66.54 o 
   3   7   9     2135.85     2164.97     97.44 o 
   4   7   9      855.17      959.14     63.90 o 
   5   7   9      234.07      195.88     38.08 o 
  -1   8   9     1035.95     1155.60     66.86 o 
   0   8   9     1487.57     1581.81     74.47 o 
   1   8   9      935.00     1067.56     59.63 o 
   2   8   9      317.25      364.25     35.75 o 
   4   8   9     1190.84     1139.02     69.29 o 
   0   9   9      570.08      688.63     52.07 o 
   1   9   9     1131.85     1369.97     69.34 o 
   2   9   9     1284.42     1339.13     66.12 o 
   3   9   9      848.13      909.44     53.13 o 
   0  -2  10     2110.81     2303.50    107.32 o 
   1  -2  10     1944.67     2053.00    103.62 o 
   2  -2  10      810.66      835.77     68.08 o 
  -1  -1  10      848.29      923.65     66.17 o 
   0  -1  10      208.96      184.11     36.86 o 
   1  -1  10      354.28      396.94     49.96 o 
   2  -1  10     1373.35     1749.86     95.27 o 
   3  -1  10     1598.16     1758.41     97.81 o 
  -2   0  10      378.20      411.25     27.59 o 
  -1   0  10      555.01      575.03     52.92 o 
   0   0  10     1592.10     1653.90     86.51 o 
   1   0  10     2399.58     2549.92    111.17 o 
   2   0  10     1041.92     1141.24     77.32 o 
   3   0  10       23.38       34.06     34.65 o 
   4   0  10     1343.28     1620.20     95.33 o 
  -2   1  10     1742.34     1618.31     55.58 o 
  -1   1  10      178.75      149.43     42.65 o 
   0   1  10      404.73      432.80     46.37 o 
   1   1  10     1542.14     1767.65     89.15 o 
   2   1  10     1825.53     1966.50     96.65 o 
   3   1  10     1951.08     2067.63    104.36 o 
   4   1  10      725.60      828.00     70.77 o 
  -2   2  10     2166.34     1965.30     61.82 o 
  -1   2  10     3122.11     3208.12     79.84 o 
   0   2  10     2242.98     2435.64    103.41 o 
   1   2  10      117.94      139.85     34.28 o 
   2   2  10      266.47      223.24     41.30 o 
   3   2  10      595.42      601.07     56.40 o 
   4   2  10     1147.32     1289.38     83.44 o 
   5   2  10     1373.77     1400.87     89.84 o 
  -2   3  10       99.50      115.53     20.81 o 
  -1   3  10      198.45      196.66     32.11 o 
   0   3  10     1733.12     1729.55     54.12 o 
   1   3  10     2542.89     2571.42    106.37 o 
   2   3  10     1901.95     2059.45     97.23 o 
   3   3  10      767.35      819.61     65.70 o 
   4   3  10        5.08      -27.78     29.31 o 
   5   3  10      213.46      160.50     43.73 o 
  -2   4  10     1939.43     1976.11     88.15 o 
  -1   4  10     1350.32     1407.11     99.47 o 
   0   4  10      715.99      780.40     78.90 o 
   1   4  10        0.23       -1.43     21.65 o 
   2   4  10     1067.68     1054.63     68.97 o 
   3   4  10     2860.36     3035.75    124.01 o 
   4   4  10     2291.25     2252.85    105.36 o 
   5   4  10      519.91      538.48     58.04 o 
  -2   5  10       91.85       97.70     31.11 o 
  -1   5  10      942.11      968.65     59.89 o 
   0   5  10     1903.35     2010.23     97.81 o 
   1   5  10     1463.74     1538.60     75.68 o 
   2   5  10      991.48     1117.10     68.92 o 
   3   5  10      130.69       95.38     35.02 o 
   4   5  10      454.71      477.27     55.14 o 
   5   5  10     1340.61     1310.29     82.23 o 
  -1   6  10      415.62      451.34     44.68 o 
   0   6  10       32.40       42.73     23.34 o 
   1   6  10      442.88      446.32     31.79 o 
   2   6  10     1602.46     1719.54     83.97 o 
   3   6  10     1686.48     1828.50     91.95 o 
   4   6  10      984.44      978.73     70.77 o 
  -1   7  10     1417.83     1704.91     83.23 o 
   0   7  10     1871.02     2185.88     90.47 o 
   1   7  10      804.37      969.23     56.25 o 
   3   7  10      186.88      204.28     39.61 o 
   4   7  10      880.10      835.77     68.82 o 
   0   8  10      207.05      180.94     32.48 o 
   1   8  10     1417.70     1719.12     77.42 o 
   2   8  10     1583.02     1711.73     74.62 o 
   1   0  11     1013.47     1121.80     75.79 o 
   2   0  11     1571.20     1833.72    100.08 o 
   0   1  11     1051.64     1130.94     72.83 o 
   1   1  11      296.42      333.94     45.68 o 
   2   1  11        3.58       32.00     30.21 o 
   3   1  11      608.05      701.20     66.28 o 
  -1   2  11      153.07      191.50     35.97 o 
   0   2  11     1484.87     1599.44     85.29 o 
   1   2  11     2668.96     2832.16    118.83 o 
   2   2  11     1560.58     1693.08     92.85 o 
   3   2  11      298.52      316.72     50.07 o 
  -1   3  11     1295.57     1381.27     54.50 o 
   0   3  11      480.72      528.98     50.17 o 
   1   3  11      122.93      126.75     33.48 o 
   2   3  11      903.02     1149.69     75.21 o 
   3   3  11     1682.96     1922.93    100.93 o 
  -1   4  11      755.54      815.13     40.27 o 
   0   4  11     1534.62     1658.01     83.71 o 
   1   4  11     1455.43     1519.80     81.39 o 
   2   4  11      738.46      849.97     64.54 o 
   3   4  11       85.23      103.67     38.08 o 
   0   5  11       56.71       53.09     17.52 o 
   1   5  11      354.84      401.12     44.94 o 
   2   5  11     1397.31     1448.29     81.81 o 
   3   5  11     2455.73     2639.92    117.61 o 
   0   6  11     1448.61     1626.91     78.32 o 
   2   6  11       81.75       81.86     32.90 o 
   3   6  11      277.20      250.65     46.37 o 
                                                 
